# Supplementary material for: Mechanism of client loading from BiP to Grp94 and its disruption by select inhibitors
Source: Nat Commun. 2025 Apr 15;16:3575. doi: 10.1038/s41467-025-58658-w (PMC12000397; doi:10.1038/s41467-025-58658-w)
Supplement: Supplementary file 4 — Source Data [file 41467_2025_58658_MOESM4_ESM.xlsx]

## Sheet: Figure 2
Figure 2 histograms
Fig 2A up	Fig 2A low	Fig 2B up	Fig 2B low	Fig 2C up	Fig 2C low	Fig 2D up	Fig 2D low
0.94264	1.05	0.93432	1.0498	0.53831	1.0269	1.0055	1.0416
0.90983	1.05	0.80602	1.0498	0.50467	1.0117	0.96538	1.0224
0.90964	1.05	0.72425	1.0497	0.47312	1.0045	0.95473	1.0051
0.90861	1.05	0.63977	1.0497	0.4676	0.99824	0.95473	1.0008
0.90613	1.0499	0.52677	1.0496	0.46668	0.99799	0.87286	0.99886
0.90464	1.0499	0.5231	1.0495	0.46125	0.99208	0.86459	0.99258
0.88958	1.0498	0.52145	1.0495	0.44862	0.99005	0.8644	0.97798
0.88106	1.0497	0.52096	1.0494	0.44611	0.98906	0.86422	0.97522
0.87848	1.0497	0.52015	1.0493	0.4339	0.98879	0.85093	0.96963
0.8771	1.0496	0.51626	1.0491	0.41148	0.98143	0.83106	0.96949
0.86102	1.0495	0.5158	1.049	0.40937	0.97381	0.82948	0.96851
0.85572	1.0495	0.50842	1.049	0.39997	0.97301	0.82823	0.95932
0.85174	1.0495	0.50805	1.0489	0.39639	0.97222	0.8219	0.95728
0.85049	1.0495	0.50757	1.0488	0.39626	0.97176	0.8176	0.9556
0.84609	1.0494	0.50482	1.0487	0.3916	0.97175	0.79593	0.95213
0.84552	1.0493	0.49951	1.0486	0.38994	0.97061	0.78763	0.95196
0.84118	1.0493	0.49457	1.0486	0.38401	0.96995	0.78549	0.95111
0.84112	1.0493	0.49338	1.0485	0.37446	0.96923	0.78393	0.94959
0.83235	1.0493	0.48248	1.0484	0.36979	0.9682	0.78355	0.92914
0.83116	1.0493	0.4795	1.0483	0.3684	0.96796	0.76241	0.92871
0.82782	1.0493	0.47707	1.0482	0.36831	0.96777	0.76015	0.92504
0.82722	1.0492	0.46916	1.0479	0.36235	0.96631	0.75777	0.92422
0.82399	1.0492	0.46659	1.0479	0.36196	0.9654	0.75712	0.91989
0.82165	1.0492	0.46323	1.0478	0.3619	0.96387	0.75578	0.91777
0.82125	1.0492	0.45729	1.0476	0.35809	0.96204	0.74195	0.91561
0.82081	1.0492	0.45678	1.0474	0.35802	0.96111	0.7413	0.91327
0.81364	1.0492	0.45276	1.0471	0.35781	0.95521	0.7403	0.90828
0.8114	1.0491	0.44892	1.0469	0.35655	0.95047	0.73504	0.90473
0.81032	1.0491	0.4447	1.0467	0.35374	0.94964	0.72842	0.90453
0.80854	1.0491	0.4432	1.0467	0.3527	0.94807	0.71565	0.9043
0.80648	1.0491	0.44251	1.0465	0.35118	0.94781	0.71274	0.90402
0.80565	1.0491	0.43861	1.0465	0.35055	0.94525	0.70267	0.89948
0.80529	1.0491	0.43436	1.0465	0.34858	0.9451	0.69974	0.8958
0.805	1.0491	0.43363	1.0464	0.34628	0.94492	0.69466	0.89483
0.79857	1.0491	0.43053	1.0463	0.34624	0.94478	0.69221	0.89142
0.79776	1.049	0.42824	1.0463	0.34209	0.94418	0.69031	0.8904
0.79242	1.049	0.42706	1.0461	0.34205	0.94282	0.68703	0.88737
0.78374	1.049	0.42303	1.0459	0.33409	0.94109	0.67946	0.8859
0.77161	1.049	0.42292	1.0454	0.33384	0.94052	0.67786	0.88481
0.76864	1.049	0.41894	1.0454	0.3317	0.93725	0.67488	0.88144
0.76516	1.0489	0.41704	1.0454	0.33119	0.93601	0.67069	0.88025
0.7617	1.0489	0.41312	1.0451	0.32949	0.92767	0.66881	0.87948
0.75905	1.0488	0.41268	1.045	0.32854	0.9256	0.66749	0.87853
0.75786	1.0488	0.41198	1.0449	0.32521	0.92494	0.66746	0.87657
0.75721	1.0488	0.41195	1.0448	0.32411	0.92268	0.66458	0.87467
0.75553	1.0487	0.41095	1.0447	0.32408	0.92151	0.65744	0.87432
0.74915	1.0487	0.40686	1.0446	0.32405	0.91981	0.65663	0.8715
0.74749	1.0487	0.40648	1.0445	0.32373	0.91845	0.65554	0.86981
0.74435	1.0486	0.40402	1.0442	0.32196	0.91765	0.65218	0.86968
0.74349	1.0486	0.40378	1.0441	0.32135	0.91746	0.64972	0.86675
0.74051	1.0485	0.40113	1.044	0.32018	0.91529	0.64934	0.86589
0.73419	1.0485	0.40066	1.044	0.31833	0.91404	0.64811	0.86561
0.73412	1.0485	0.3997	1.0439	0.3175	0.91331	0.6434	0.86538
0.72856	1.0484	0.39905	1.0439	0.31717	0.91321	0.63954	0.85732
0.72418	1.0484	0.39847	1.0439	0.31663	0.912	0.62911	0.85707
0.72389	1.0484	0.39838	1.0438	0.31417	0.90954	0.62774	0.85487
0.72372	1.0483	0.39636	1.0437	0.31293	0.90857	0.62761	0.85448
0.72151	1.0483	0.39539	1.0435	0.31237	0.9061	0.6241	0.8542
0.72053	1.0483	0.39198	1.0434	0.3117	0.90586	0.624	0.84251
0.71744	1.0483	0.38969	1.0433	0.31167	0.90553	0.62202	0.84194
0.70858	1.0482	0.38927	1.0432	0.3109	0.90476	0.62076	0.83751
0.70827	1.0482	0.38885	1.0431	0.31007	0.89405	0.61776	0.8373
0.70262	1.0481	0.38832	1.0428	0.30986	0.89323	0.61515	0.83726
0.70128	1.048	0.38627	1.0428	0.30957	0.88954	0.6135	0.83677
0.69777	1.048	0.38624	1.0428	0.30889	0.88849	0.61267	0.83611
0.69632	1.048	0.38397	1.0427	0.30854	0.88488	0.61222	0.83492
0.69601	1.048	0.38391	1.0427	0.30851	0.88386	0.60717	0.83395
0.67808	1.0479	0.38266	1.0426	0.30734	0.88378	0.607	0.83345
0.66854	1.0479	0.38203	1.0424	0.30709	0.88185	0.60514	0.8328
0.65964	1.0478	0.38142	1.0422	0.30686	0.88157	0.60307	0.83117
0.6593	1.0478	0.38135	1.042	0.30561	0.87697	0.60277	0.83048
0.65871	1.0478	0.38058	1.0419	0.30559	0.87559	0.60093	0.8275
0.64907	1.0478	0.37901	1.0418	0.30456	0.87523	0.59751	0.82636
0.64831	1.0478	0.37889	1.0417	0.30346	0.87502	0.59627	0.82556
0.64444	1.0477	0.37765	1.0416	0.30326	0.87208	0.59574	0.81946
0.64371	1.0477	0.37745	1.0415	0.30291	0.86758	0.59434	0.8177
0.63796	1.0477	0.37634	1.0414	0.30286	0.86549	0.59343	0.81653
0.6341	1.0477	0.37628	1.0413	0.30267	0.86311	0.59172	0.8157
0.63131	1.0476	0.37374	1.0413	0.30249	0.863	0.59149	0.81565
0.61907	1.0476	0.37354	1.0413	0.30228	0.86295	0.58788	0.81535
0.61761	1.0475	0.37333	1.0413	0.30186	0.86142	0.58674	0.81508
0.61454	1.0475	0.37275	1.0411	0.3013	0.85914	0.58648	0.8146
0.61188	1.0475	0.37275	1.0408	0.30092	0.85889	0.58516	0.81215
0.60623	1.0474	0.3718	1.0408	0.30076	0.85881	0.58474	0.81159
0.60467	1.0474	0.37132	1.0406	0.30064	0.85752	0.58117	0.81029
0.60081	1.0474	0.37131	1.0406	0.30043	0.8567	0.57826	0.80947
0.59975	1.0474	0.37072	1.0406	0.30009	0.85637	0.57795	0.80849
0.59699	1.0474	0.37058	1.0405	0.29977	0.85595	0.57508	0.80808
0.59136	1.0473	0.37052	1.0405	0.29968	0.85593	0.5745	0.8079
0.58839	1.0473	0.37032	1.0404	0.29937	0.85543	0.57028	0.80649
0.58655	1.0472	0.37003	1.0403	0.29913	0.85484	0.56533	0.80473
0.58235	1.0472	0.36993	1.0401	0.29873	0.85466	0.56437	0.80256
0.57651	1.0472	0.36981	1.0398	0.29855	0.85441	0.56227	0.80175
0.56799	1.0471	0.36832	1.0398	0.29812	0.85413	0.56117	0.80118
0.56792	1.0471	0.36786	1.0397	0.29766	0.85208	0.56101	0.80062
0.55945	1.0471	0.3677	1.0397	0.29758	0.84883	0.56023	0.79953
0.55269	1.0471	0.36714	1.0394	0.29729	0.84872	0.55904	0.79898
0.53736	1.047	0.36654	1.0394	0.29642	0.84825	0.55871	0.79767
0.53733	1.047	0.36641	1.0393	0.29591	0.84813	0.5581	0.79688
0.53707	1.047	0.36608	1.0393	0.29547	0.84604	0.55507	0.79639
0.53623	1.047	0.3656	1.0392	0.29546	0.84404	0.55351	0.79569
0.52676	1.047	0.36532	1.0392	0.29531	0.84328	0.55345	0.79521
0.52512	1.0469	0.36429	1.0392	0.29424	0.843	0.55325	0.79471
0.5246	1.0469	0.36417	1.0391	0.29418	0.84201	0.55076	0.79381
0.52168	1.0469	0.36347	1.039	0.29367	0.84039	0.54915	0.79325
0.51849	1.0469	0.36341	1.0388	0.29366	0.84012	0.54902	0.79251
0.51293	1.0468	0.36339	1.0388	0.29328	0.8389	0.54767	0.79216
0.51192	1.0468	0.36233	1.0388	0.29323	0.83635	0.54664	0.79133
0.5113	1.0468	0.36164	1.0387	0.29323	0.83522	0.54636	0.79064
0.50931	1.0468	0.36113	1.0387	0.29315	0.83488	0.54539	0.78937
0.5084	1.0468	0.35943	1.0386	0.29314	0.83178	0.54418	0.78789
0.50727	1.0467	0.35911	1.0386	0.29268	0.83163	0.54345	0.78762
0.50726	1.0467	0.35837	1.0385	0.29265	0.83153	0.54073	0.78737
0.5059	1.0467	0.35833	1.0385	0.29265	0.82998	0.54033	0.78735
0.5036	1.0467	0.35628	1.0385	0.29164	0.82849	0.53927	0.78688
0.49997	1.0467	0.3559	1.0384	0.29074	0.8262	0.53777	0.77971
0.4996	1.0466	0.35467	1.0383	0.28996	0.82604	0.53682	0.77891
0.49736	1.0466	0.35403	1.0383	0.2899	0.82325	0.53637	0.77839
0.49526	1.0466	0.35391	1.0383	0.28973	0.82237	0.53571	0.77445
0.49457	1.0466	0.35318	1.0383	0.28959	0.82222	0.53482	0.77339
0.49162	1.0465	0.35257	1.0382	0.28849	0.82111	0.5332	0.77203
0.4909	1.0465	0.3522	1.0382	0.28835	0.81998	0.53109	0.77155
0.49035	1.0465	0.35103	1.038	0.28832	0.81936	0.53039	0.77098
0.48966	1.0465	0.35068	1.0378	0.28828	0.81918	0.53027	0.77075
0.4875	1.0464	0.35026	1.0377	0.28813	0.81773	0.52966	0.77022
0.48712	1.0464	0.35006	1.0377	0.28801	0.81735	0.52812	0.77013
0.48684	1.0464	0.34979	1.0373	0.28779	0.81716	0.528	0.76985
0.48318	1.0464	0.34958	1.0373	0.28767	0.81577	0.52626	0.76857
0.47991	1.0464	0.34953	1.0373	0.28762	0.81409	0.52558	0.76652
0.47966	1.0464	0.34943	1.0372	0.28739	0.81365	0.52458	0.76585
0.47868	1.0463	0.34909	1.0371	0.28723	0.81311	0.52336	0.76535
0.47653	1.0463	0.34839	1.0371	0.28694	0.8124	0.51992	0.76405
0.47553	1.0463	0.34825	1.037	0.28688	0.81151	0.51967	0.76327
0.4747	1.0462	0.34806	1.037	0.28678	0.80964	0.5181	0.7626
0.474	1.0462	0.34791	1.037	0.28657	0.80911	0.5181	0.76026
0.47377	1.0462	0.34751	1.0369	0.28649	0.80876	0.51746	0.75991
0.47325	1.0461	0.34707	1.0367	0.28625	0.80722	0.51704	0.75911
0.47186	1.0461	0.34688	1.0367	0.28584	0.8042	0.51622	0.75909
0.46972	1.0461	0.34678	1.0367	0.28514	0.80416	0.51618	0.7587
0.46873	1.046	0.34667	1.0366	0.28497	0.80321	0.51512	0.75511
0.46783	1.046	0.34527	1.0365	0.2843	0.80249	0.51363	0.75383
0.465	1.0459	0.34521	1.0365	0.28396	0.80004	0.51324	0.75335
0.46232	1.0459	0.3452	1.0364	0.2835	0.79834	0.5131	0.7525
0.46159	1.0458	0.34515	1.0363	0.2831	0.79722	0.51121	0.75245
0.46025	1.0456	0.3447	1.0362	0.28301	0.79696	0.51029	0.75145
0.45969	1.0456	0.34436	1.0362	0.28301	0.79648	0.51001	0.75091
0.45925	1.0456	0.34308	1.036	0.28297	0.79425	0.50938	0.74998
0.45761	1.0456	0.34281	1.036	0.28281	0.79406	0.50936	0.74944
0.45705	1.0455	0.34279	1.0359	0.28232	0.79398	0.50934	0.74938
0.45643	1.0455	0.34272	1.0359	0.28225	0.79173	0.50857	0.74872
0.4562	1.0455	0.34207	1.0355	0.28224	0.79081	0.50638	0.74848
0.45566	1.0455	0.34176	1.0355	0.28223	0.78995	0.50542	0.74816
0.45431	1.0455	0.34124	1.0355	0.28183	0.78987	0.50498	0.74745
0.45333	1.0454	0.34024	1.0355	0.28085	0.78924	0.50484	0.74691
0.45305	1.0454	0.34018	1.0355	0.28028	0.78796	0.50477	0.74651
0.45235	1.0454	0.34001	1.0355	0.28021	0.78762	0.50415	0.74647
0.45147	1.0454	0.33995	1.0354	0.27995	0.78732	0.50373	0.74572
0.45088	1.0454	0.33975	1.0354	0.27994	0.78664	0.50367	0.74364
0.45028	1.0453	0.33973	1.0353	0.27992	0.78612	0.50239	0.74362
0.45	1.0453	0.3397	1.0352	0.27986	0.78323	0.49679	0.74323
0.44845	1.0453	0.33961	1.0351	0.27968	0.78312	0.49639	0.74178
0.44778	1.0453	0.33898	1.035	0.27959	0.7826	0.49561	0.74075
0.44702	1.0453	0.33894	1.035	0.27955	0.78168	0.4927	0.74008
0.44693	1.0453	0.3388	1.035	0.2795	0.78163	0.49258	0.7398
0.44633	1.0452	0.33797	1.0349	0.27948	0.78044	0.49218	0.7389
0.44613	1.0452	0.33791	1.0349	0.27873	0.78004	0.49195	0.73766
0.44484	1.0452	0.3372	1.0348	0.27871	0.77947	0.49187	0.73603
0.44471	1.0451	0.33685	1.0348	0.27864	0.77858	0.49172	0.73598
0.44466	1.0451	0.33603	1.0348	0.27851	0.77838	0.49078	0.73557
0.44437	1.0451	0.33591	1.0348	0.27826	0.7778	0.49015	0.73518
0.44322	1.0451	0.33541	1.0347	0.27821	0.77666	0.48903	0.73359
0.44187	1.0451	0.33485	1.0346	0.27788	0.77622	0.48859	0.73143
0.44185	1.045	0.33342	1.0345	0.27783	0.77217	0.48843	0.73001
0.44171	1.045	0.33341	1.0344	0.27775	0.77212	0.48769	0.72935
0.44064	1.0449	0.3324	1.0344	0.27749	0.77211	0.48752	0.72854
0.44031	1.0449	0.33226	1.0344	0.27735	0.77198	0.48726	0.72835
0.43984	1.0448	0.33178	1.0343	0.27699	0.77021	0.48706	0.72828
0.43901	1.0448	0.33154	1.0343	0.27693	0.76988	0.48615	0.72825
0.43844	1.0447	0.33015	1.0343	0.27665	0.76962	0.48588	0.72812
0.43764	1.0447	0.33002	1.0342	0.27614	0.76848	0.48546	0.72812
0.43717	1.0447	0.32988	1.0341	0.27603	0.76839	0.48496	0.72763
0.4367	1.0446	0.32927	1.0341	0.27596	0.76797	0.48143	0.72701
0.43665	1.0446	0.32858	1.0341	0.27566	0.7678	0.47969	0.727
0.43511	1.0446	0.32841	1.0341	0.27553	0.76776	0.47847	0.72637
0.43462	1.0446	0.32834	1.034	0.27552	0.76732	0.47817	0.72593
0.43439	1.0445	0.32831	1.034	0.27537	0.76716	0.47783	0.72591
0.43349	1.0445	0.32822	1.034	0.27534	0.76574	0.47504	0.72571
0.43243	1.0445	0.32802	1.0339	0.27471	0.76513	0.47434	0.72549
0.43152	1.0445	0.32799	1.0339	0.27428	0.76485	0.47388	0.72532
0.43145	1.0445	0.3275	1.0336	0.2742	0.7648	0.47249	0.72337
0.43133	1.0444	0.32731	1.0335	0.27418	0.76474	0.47235	0.72254
0.43098	1.0444	0.3264	1.0335	0.27401	0.76455	0.472	0.72188
0.43047	1.0444	0.32618	1.0335	0.274	0.76428	0.47086	0.72177
0.42981	1.0444	0.32588	1.0333	0.27398	0.76368	0.47054	0.72167
0.42913	1.0443	0.32565	1.0333	0.27383	0.76217	0.47042	0.72131
0.42875	1.0442	0.32554	1.0333	0.27372	0.76214	0.46878	0.71938
0.42823	1.0441	0.32547	1.0333	0.2737	0.76207	0.46842	0.7187
0.42766	1.044	0.32531	1.033	0.27355	0.762	0.46639	0.71854
0.42692	1.0439	0.32495	1.0329	0.27342	0.7611	0.4655	0.71819
0.42637	1.0439	0.3247	1.0328	0.27308	0.76102	0.46499	0.71774
0.42585	1.0439	0.32441	1.0328	0.273	0.76095	0.4648	0.71757
0.42279	1.0439	0.32394	1.0328	0.27296	0.7607	0.46467	0.71666
0.42267	1.0439	0.32394	1.0328	0.27243	0.75992	0.46398	0.71666
0.42229	1.0439	0.32393	1.0327	0.27238	0.75952	0.46227	0.71665
0.42211	1.0438	0.32375	1.0326	0.27194	0.75857	0.46111	0.71644
0.42129	1.0438	0.32371	1.0325	0.27184	0.75801	0.4611	0.71636
0.41988	1.0437	0.32282	1.0325	0.27172	0.75799	0.4606	0.71601
0.41939	1.0437	0.32183	1.0324	0.27162	0.7543	0.46038	0.71566
0.41884	1.0437	0.32143	1.0324	0.27159	0.75331	0.45803	0.71531
0.41879	1.0437	0.32134	1.0324	0.27111	0.7528	0.45679	0.715
0.41855	1.0436	0.32011	1.0323	0.27053	0.75127	0.45639	0.71325
0.41805	1.0436	0.3193	1.032	0.2704	0.74932	0.4561	0.71244
0.41769	1.0435	0.31876	1.032	0.27022	0.74864	0.45594	0.71104
0.41736	1.0435	0.31858	1.0319	0.27011	0.74799	0.4553	0.71049
0.41719	1.0434	0.31849	1.0319	0.26999	0.74792	0.45512	0.70965
0.41706	1.0434	0.31768	1.0319	0.26979	0.74645	0.45429	0.70926
0.41652	1.0434	0.31747	1.0318	0.26938	0.74617	0.45325	0.70924
0.41485	1.0434	0.31697	1.0318	0.26929	0.74565	0.45244	0.70853
0.4147	1.0433	0.31667	1.0318	0.26923	0.74518	0.44858	0.70851
0.41405	1.0433	0.31655	1.0318	0.26906	0.74417	0.44606	0.70828
0.4136	1.0432	0.31633	1.0317	0.26901	0.74415	0.44533	0.7081
0.41323	1.0431	0.31624	1.0317	0.26891	0.74385	0.44493	0.70781
0.41315	1.043	0.31621	1.0317	0.2689	0.74344	0.44405	0.70771
0.41311	1.043	0.31605	1.0316	0.26879	0.74343	0.44378	0.70731
0.41306	1.043	0.31599	1.0316	0.26853	0.74256	0.44307	0.70606
0.41305	1.043	0.31565	1.0315	0.26844	0.74245	0.44092	0.70583
0.41294	1.043	0.31544	1.0315	0.2684	0.74187	0.44045	0.70577
0.41288	1.0429	0.31528	1.0313	0.26826	0.74125	0.44039	0.70576
0.41214	1.0429	0.31523	1.0312	0.26825	0.74103	0.43916	0.70559
0.41128	1.0429	0.31515	1.0312	0.26815	0.74083	0.4379	0.70319
0.41097	1.0429	0.31499	1.0312	0.26811	0.74042	0.43781	0.70309
0.41087	1.0429	0.31484	1.031	0.26783	0.73974	0.43713	0.70279
0.41085	1.0429	0.31465	1.0309	0.26782	0.73885	0.43532	0.70259
0.41064	1.0429	0.3146	1.0309	0.2676	0.73808	0.4351	0.7016
0.41047	1.0429	0.3146	1.0308	0.26746	0.73803	0.43326	0.70149
0.41046	1.0429	0.3142	1.0307	0.26737	0.73772	0.43173	0.70127
0.40998	1.0428	0.31415	1.0306	0.26734	0.73647	0.43172	0.70066
0.40992	1.0428	0.31371	1.0306	0.26732	0.73503	0.43134	0.70042
0.40964	1.0428	0.31363	1.0306	0.26689	0.73357	0.43009	0.69988
0.40894	1.0428	0.31344	1.0305	0.26685	0.73277	0.42995	0.69965
0.40882	1.0427	0.31322	1.0305	0.26645	0.73196	0.42966	0.69862
0.40872	1.0427	0.31304	1.0305	0.2664	0.73122	0.42807	0.69835
0.40844	1.0426	0.31302	1.0305	0.26632	0.73113	0.42686	0.69812
0.40776	1.0425	0.31292	1.0303	0.26623	0.73089	0.4262	0.69762
0.40735	1.0425	0.31287	1.0303	0.26613	0.73021	0.42459	0.69585
0.40724	1.0424	0.31277	1.0302	0.26609	0.72983	0.42379	0.69575
0.40722	1.0424	0.31276	1.0302	0.26584	0.72931	0.42302	0.6947
0.40694	1.0424	0.31251	1.0302	0.26553	0.72931	0.41685	0.69419
0.40622	1.0424	0.31227	1.0302	0.26533	0.72909	0.41625	0.6924
0.40584	1.0424	0.3115	1.0301	0.26528	0.72849	0.41519	0.69192
0.40577	1.0424	0.31147	1.0301	0.26523	0.72819	0.41435	0.69181
0.40558	1.0424	0.31107	1.0301	0.26517	0.72807	0.41383	0.69158
0.40555	1.0423	0.31097	1.0301	0.26517	0.72792	0.41373	0.69135
0.40529	1.0423	0.31081	1.03	0.2648	0.72756	0.41347	0.69104
0.4052	1.0422	0.31075	1.03	0.26476	0.72756	0.41345	0.69068
0.405	1.0422	0.31054	1.03	0.26472	0.72725	0.41234	0.69023
0.40458	1.0422	0.3104	1.03	0.26459	0.72672	0.41181	0.68822
0.40447	1.0422	0.31001	1.03	0.26434	0.72512	0.41075	0.68748
0.40392	1.0421	0.30987	1.03	0.26417	0.72376	0.41001	0.6873
0.40387	1.0421	0.30948	1.0299	0.26414	0.72314	0.40565	0.68559
0.4034	1.0421	0.30906	1.0299	0.26413	0.72211	0.4043	0.68547
0.40314	1.0421	0.30863	1.0298	0.26403	0.72191	0.40392	0.68547
0.40301	1.042	0.30852	1.0297	0.26395	0.72187	0.40368	0.68501
0.40279	1.042	0.30844	1.0297	0.26394	0.72142	0.40296	0.68485
0.4026	1.042	0.30819	1.0296	0.26382	0.72079	0.40264	0.68417
0.40251	1.042	0.30818	1.0296	0.2637	0.72028	0.40233	0.68339
0.40226	1.0419	0.30767	1.0296	0.26364	0.71937	0.40175	0.68202
0.40085	1.0419	0.30711	1.0295	0.26362	0.71926	0.40033	0.68192
0.40067	1.0419	0.30701	1.0295	0.2636	0.7175	0.39906	0.68191
0.40038	1.0419	0.30694	1.0294	0.26356	0.71701	0.39826	0.68151
0.39989	1.0418	0.30656	1.0294	0.26354	0.7168	0.39819	0.68138
0.39977	1.0418	0.30633	1.0294	0.26334	0.71662	0.39688	0.68113
0.39966	1.0418	0.30632	1.0294	0.26309	0.71543	0.39646	0.68084
0.39959	1.0418	0.30617	1.0293	0.26306	0.71499	0.39595	0.68013
0.39938	1.0417	0.30612	1.0292	0.26303	0.71395	0.3938	0.67993
0.39923	1.0417	0.30592	1.0291	0.26229	0.71386	0.39276	0.67888
0.39874	1.0417	0.30562	1.0291	0.26227	0.71384	0.39256	0.67868
0.39869	1.0417	0.30561	1.029	0.26224	0.71332	0.39251	0.67841
0.39834	1.0416	0.30556	1.029	0.26204	0.71292	0.39162	0.67808
0.39806	1.0416	0.3049	1.029	0.26198	0.71271	0.38987	0.67777
0.39802	1.0416	0.3045	1.0289	0.26197	0.71262	0.38851	0.6776
0.39798	1.0415	0.30427	1.0289	0.26185	0.71208	0.38828	0.67741
0.39773	1.0415	0.30424	1.0289	0.26152	0.71198	0.388	0.67692
0.39734	1.0414	0.30408	1.0288	0.26127	0.71048	0.38753	0.67662
0.39724	1.0413	0.30402	1.0288	0.26114	0.71042	0.38732	0.67643
0.3972	1.0413	0.30362	1.0288	0.26113	0.71005	0.38723	0.67588
0.39637	1.0413	0.30349	1.0287	0.26109	0.71003	0.38707	0.67353
0.39631	1.0413	0.30347	1.0286	0.26108	0.70882	0.38698	0.67329
0.39622	1.0412	0.3025	1.0286	0.26104	0.70866	0.38688	0.6729
0.39582	1.0412	0.30238	1.0286	0.261	0.70842	0.38686	0.67188
0.39555	1.0412	0.30206	1.0286	0.26093	0.70778	0.38569	0.67164
0.39529	1.0411	0.30177	1.0286	0.26089	0.70766	0.38568	0.67113
0.39525	1.041	0.30153	1.0286	0.26088	0.70756	0.383	0.67076
0.39508	1.041	0.30134	1.0285	0.26082	0.70715	0.382	0.67055
0.3948	1.041	0.30128	1.0285	0.26078	0.70704	0.38117	0.6702
0.39467	1.041	0.30109	1.0285	0.26046	0.7067	0.38083	0.66986
0.39435	1.041	0.3009	1.0285	0.26041	0.70669	0.38055	0.66966
0.39424	1.0409	0.30076	1.0284	0.26036	0.70651	0.38042	0.66963
0.39411	1.0409	0.30059	1.0284	0.26011	0.7065	0.37918	0.66956
0.39364	1.0409	0.30027	1.0283	0.25981	0.70621	0.37889	0.669
0.39332	1.0409	0.30011	1.0283	0.2597	0.7056	0.3785	0.66869
0.3933	1.0409	0.29994	1.0283	0.25963	0.70529	0.37805	0.6683
0.39327	1.0409	0.29961	1.0282	0.25949	0.70521	0.377	0.66793
0.39313	1.0409	0.29957	1.0282	0.25942	0.70469	0.37652	0.66771
0.39251	1.0408	0.29941	1.0282	0.2591	0.7042	0.3765	0.6671
0.39246	1.0408	0.29903	1.0281	0.25909	0.70393	0.37642	0.66658
0.39231	1.0408	0.29884	1.028	0.25898	0.70333	0.37622	0.66539
0.39201	1.0408	0.29884	1.028	0.25898	0.70322	0.37588	0.66463
0.39177	1.0408	0.29854	1.028	0.25893	0.70288	0.37585	0.66439
0.39175	1.0407	0.29833	1.028	0.25877	0.70236	0.37447	0.66424
0.39135	1.0406	0.29817	1.0279	0.25866	0.70127	0.37395	0.66377
0.39118	1.0406	0.29799	1.0279	0.25861	0.70125	0.37356	0.66377
0.39075	1.0406	0.29799	1.0279	0.25857	0.69994	0.3724	0.66345
0.39063	1.0405	0.29799	1.0279	0.25841	0.69992	0.37151	0.66315
0.39043	1.0405	0.29782	1.0278	0.25837	0.69982	0.37147	0.66291
0.39029	1.0405	0.29781	1.0278	0.2583	0.69963	0.37037	0.6628
0.39029	1.0404	0.29779	1.0277	0.25825	0.69939	0.36955	0.66256
0.39025	1.0404	0.29776	1.0277	0.25823	0.69828	0.36872	0.66235
0.39007	1.0403	0.29757	1.0277	0.25816	0.69827	0.36856	0.66223
0.38974	1.0402	0.29731	1.0277	0.25811	0.69811	0.36802	0.662
0.38964	1.0402	0.29724	1.0275	0.258	0.69776	0.3667	0.66196
0.38955	1.0402	0.2972	1.0275	0.25798	0.69775	0.36664	0.66187
0.38938	1.0401	0.29713	1.0274	0.25768	0.69775	0.36619	0.6617
0.38901	1.0401	0.2971	1.0274	0.25753	0.69687	0.36574	0.66165
0.38779	1.0401	0.29673	1.0273	0.25751	0.69664	0.36446	0.66115
0.38765	1.0401	0.29636	1.0273	0.2574	0.69642	0.36444	0.66091
0.38751	1.04	0.29631	1.0272	0.25722	0.69549	0.36431	0.66071
0.38739	1.04	0.29622	1.0271	0.25712	0.69532	0.36397	0.66071
0.38724	1.04	0.29611	1.0269	0.25651	0.69523	0.3633	0.65998
0.38719	1.04	0.29606	1.0266	0.25626	0.6948	0.36314	0.65995
0.38708	1.04	0.29587	1.0266	0.25626	0.6947	0.36265	0.65992
0.38645	1.04	0.29576	1.0266	0.25625	0.69398	0.36165	0.65988
0.38641	1.0399	0.29573	1.0266	0.25603	0.69396	0.3616	0.6595
0.38637	1.0399	0.29571	1.0265	0.25599	0.69356	0.36129	0.65944
0.38619	1.0399	0.29547	1.0265	0.25599	0.69347	0.36125	0.65908
0.38592	1.0399	0.29523	1.0265	0.25596	0.69339	0.36071	0.65871
0.3859	1.0399	0.29506	1.0265	0.25589	0.69335	0.36068	0.65868
0.38586	1.0398	0.29497	1.0265	0.25571	0.69322	0.36036	0.65845
0.3857	1.0397	0.29467	1.0265	0.25525	0.69254	0.36024	0.65775
0.38563	1.0397	0.29463	1.0264	0.25516	0.69249	0.35999	0.65686
0.3856	1.0397	0.29447	1.0264	0.25496	0.69198	0.35961	0.6566
0.38558	1.0397	0.29413	1.0264	0.25439	0.69191	0.35941	0.65633
0.38555	1.0397	0.29411	1.0263	0.25419	0.69147	0.35921	0.65619
0.38511	1.0396	0.29403	1.0262	0.25407	0.69114	0.35921	0.65577
0.38467	1.0396	0.294	1.0262	0.25368	0.6908	0.35906	0.65535
0.38454	1.0396	0.2937	1.0262	0.25368	0.6902	0.35861	0.65476
0.38452	1.0396	0.2936	1.0261	0.25356	0.69008	0.35857	0.65475
0.38444	1.0396	0.29358	1.0261	0.25355	0.6898	0.35766	0.6544
0.38427	1.0396	0.29311	1.026	0.25347	0.68971	0.35682	0.65204
0.38426	1.0396	0.29283	1.026	0.25328	0.68934	0.35627	0.65175
0.38367	1.0395	0.2928	1.026	0.25321	0.68905	0.35612	0.65138
0.38265	1.0395	0.29266	1.0259	0.25301	0.68872	0.35572	0.65067
0.38255	1.0394	0.29265	1.0259	0.253	0.68793	0.35504	0.65041
0.38245	1.0394	0.29243	1.0259	0.25289	0.68789	0.35496	0.65012
0.38181	1.0394	0.29234	1.0259	0.25285	0.68769	0.35473	0.64978
0.38179	1.0393	0.29227	1.0259	0.25282	0.68758	0.3542	0.64947
0.38174	1.0393	0.29225	1.0259	0.2528	0.68628	0.35412	0.64896
0.38168	1.0393	0.29216	1.0259	0.25276	0.68609	0.35381	0.64883
0.38148	1.0393	0.29213	1.0259	0.25269	0.68607	0.3535	0.64877
0.38134	1.0392	0.29209	1.0258	0.25268	0.68507	0.35287	0.64783
0.3812	1.0392	0.29208	1.0257	0.25264	0.68506	0.35283	0.64702
0.38111	1.0391	0.29206	1.0256	0.25259	0.68492	0.35254	0.6469
0.38019	1.0391	0.29193	1.0256	0.25246	0.68489	0.35188	0.64672
0.37993	1.039	0.29135	1.0255	0.25241	0.68489	0.35182	0.64648
0.37982	1.0389	0.29113	1.0255	0.25238	0.68482	0.35175	0.64643
0.37976	1.0389	0.29111	1.0255	0.25233	0.68406	0.35156	0.64627
0.37972	1.0389	0.29098	1.0255	0.25208	0.68375	0.35083	0.645
0.37971	1.0388	0.29056	1.0254	0.25207	0.68367	0.3502	0.64448
0.3797	1.0388	0.29048	1.0254	0.25201	0.68364	0.34963	0.64431
0.3797	1.0388	0.29043	1.0254	0.25195	0.68338	0.34949	0.64419
0.37871	1.0388	0.29028	1.0251	0.25192	0.68172	0.34914	0.64418
0.37858	1.0387	0.29009	1.0251	0.25191	0.68121	0.349	0.6439
0.37814	1.0387	0.28987	1.0251	0.2515	0.68106	0.34863	0.64357
0.37807	1.0387	0.28962	1.0251	0.25139	0.68103	0.34804	0.6426
0.37796	1.0386	0.28951	1.025	0.25123	0.68072	0.34778	0.64223
0.37791	1.0386	0.2893	1.025	0.25122	0.68068	0.34773	0.64183
0.37787	1.0386	0.28924	1.025	0.2511	0.68031	0.34748	0.64152
0.37757	1.0386	0.2892	1.0249	0.2509	0.68021	0.34747	0.64097
0.37732	1.0386	0.28894	1.0248	0.25081	0.68017	0.34734	0.6408
0.37708	1.0386	0.28873	1.0248	0.25075	0.68006	0.34727	0.64053
0.3769	1.0385	0.28869	1.0248	0.25072	0.67991	0.34687	0.64038
0.37638	1.0385	0.28834	1.0246	0.25065	0.67952	0.34483	0.63983
0.37607	1.0385	0.28828	1.0245	0.25045	0.67872	0.34477	0.63958
0.37606	1.0385	0.28804	1.0245	0.25039	0.67758	0.3444	0.63933
0.37565	1.0385	0.28789	1.0245	0.25036	0.67722	0.34313	0.63926
0.3751	1.0385	0.28767	1.0245	0.25034	0.67705	0.34261	0.63871
0.3751	1.0384	0.28764	1.0244	0.2503	0.677	0.34209	0.63862
0.37502	1.0384	0.28757	1.0244	0.25014	0.67695	0.34164	0.63836
0.37458	1.0384	0.28739	1.0243	0.25	0.67658	0.34137	0.63835
0.37449	1.0383	0.28727	1.0243	0.24988	0.67648	0.34135	0.63823
0.37446	1.0383	0.28719	1.0243	0.24981	0.67646	0.34098	0.63811
0.37432	1.0383	0.28718	1.0242	0.24975	0.67646	0.34021	0.6376
0.37428	1.0383	0.28717	1.0242	0.24974	0.67625	0.34009	0.63715
0.37408	1.0383	0.28704	1.0242	0.24963	0.67569	0.34003	0.63706
0.37345	1.0383	0.28698	1.0241	0.24962	0.67533	0.34001	0.63698
0.37327	1.0382	0.28694	1.0241	0.24955	0.67525	0.33958	0.6369
0.37292	1.0382	0.2869	1.024	0.24952	0.67501	0.33929	0.63674
0.37282	1.0382	0.28681	1.0239	0.24947	0.67482	0.33912	0.63502
0.37268	1.0382	0.28676	1.0239	0.24946	0.67473	0.33899	0.63433
0.37258	1.0382	0.28671	1.0238	0.24939	0.67431	0.3383	0.63346
0.37256	1.0382	0.28669	1.0237	0.24934	0.6742	0.33813	0.63345
0.37249	1.0381	0.2864	1.0237	0.24916	0.67394	0.33771	0.63338
0.3722	1.0381	0.28637	1.0237	0.24907	0.67392	0.33737	0.6331
0.37217	1.038	0.28616	1.0236	0.24906	0.67382	0.33737	0.63264
0.37213	1.038	0.28611	1.0234	0.24898	0.6734	0.33699	0.63233
0.37167	1.038	0.28607	1.0234	0.24881	0.67292	0.3368	0.63225
0.37146	1.0379	0.28566	1.0234	0.24877	0.67272	0.33615	0.63204
0.37108	1.0379	0.28556	1.0233	0.24866	0.67256	0.33557	0.63203
0.37097	1.0379	0.28538	1.0233	0.24864	0.67252	0.33509	0.63144
0.37085	1.0379	0.28537	1.0232	0.24861	0.67215	0.33445	0.63078
0.37068	1.0379	0.28522	1.0232	0.24861	0.67172	0.33377	0.63045
0.37061	1.0379	0.28515	1.0232	0.24852	0.6717	0.33363	0.63033
0.37016	1.0378	0.28515	1.0232	0.24848	0.67075	0.33355	0.63017
0.37011	1.0378	0.28512	1.0231	0.24843	0.67066	0.33306	0.62968
0.37003	1.0378	0.28509	1.0231	0.24842	0.67032	0.33292	0.62966
0.36982	1.0378	0.28509	1.023	0.24839	0.66964	0.33286	0.62958
0.3696	1.0378	0.28506	1.023	0.24831	0.66912	0.33263	0.62934
0.3689	1.0377	0.28504	1.023	0.24828	0.66887	0.33262	0.62924
0.36882	1.0377	0.2849	1.023	0.24823	0.66863	0.33213	0.62912
0.3684	1.0377	0.28488	1.0229	0.24818	0.66828	0.33168	0.6286
0.36836	1.0376	0.28488	1.0229	0.24816	0.66815	0.33153	0.62853
0.36802	1.0376	0.28487	1.0229	0.24815	0.66804	0.33139	0.62812
0.36783	1.0376	0.28478	1.0229	0.24814	0.66773	0.33023	0.6278
0.36766	1.0375	0.2846	1.0228	0.24793	0.66755	0.33014	0.62681
0.36762	1.0375	0.28429	1.0228	0.24785	0.66715	0.33006	0.6265
0.36711	1.0375	0.28416	1.0228	0.24779	0.66662	0.33003	0.62604
0.36683	1.0374	0.28406	1.0228	0.24767	0.6665	0.32995	0.6255
0.3668	1.0374	0.28388	1.0227	0.24736	0.66619	0.32974	0.6248
0.36674	1.0374	0.28382	1.0227	0.24727	0.66608	0.32969	0.62469
0.36673	1.0374	0.28364	1.0226	0.24718	0.66599	0.32949	0.62461
0.36634	1.0374	0.28325	1.0226	0.24704	0.66594	0.32946	0.62453
0.36623	1.0374	0.28317	1.0226	0.247	0.66542	0.32927	0.62429
0.36618	1.0373	0.28309	1.0226	0.24698	0.66534	0.32927	0.62394
0.36617	1.0373	0.28289	1.0225	0.2469	0.66512	0.32797	0.62329
0.36601	1.0373	0.28287	1.0225	0.24687	0.66498	0.32718	0.62296
0.36585	1.0373	0.28269	1.0224	0.24678	0.66493	0.32702	0.62272
0.36541	1.0372	0.28245	1.0224	0.24654	0.66469	0.32682	0.62269
0.36537	1.0372	0.28231	1.0224	0.24635	0.664	0.32641	0.62239
0.36517	1.0372	0.2823	1.0224	0.24628	0.66356	0.3261	0.62211
0.36504	1.0372	0.28224	1.0223	0.2462	0.66338	0.32585	0.62209
0.36499	1.0372	0.28223	1.0223	0.24619	0.66336	0.32573	0.62164
0.36493	1.0372	0.28221	1.0223	0.24595	0.66328	0.32572	0.62143
0.36483	1.0371	0.28202	1.0223	0.24579	0.66218	0.32559	0.62142
0.3647	1.0371	0.28201	1.0223	0.2457	0.66202	0.32489	0.62129
0.36456	1.0371	0.28201	1.0222	0.24567	0.662	0.32475	0.62121
0.36442	1.0371	0.28198	1.0222	0.24543	0.66199	0.32472	0.62091
0.36429	1.0371	0.28182	1.0221	0.24537	0.66182	0.32436	0.61993
0.36405	1.0371	0.2817	1.0221	0.24532	0.66165	0.32432	0.61941
0.36386	1.0371	0.28163	1.0221	0.24532	0.66129	0.32431	0.6191
0.36373	1.0371	0.28138	1.022	0.24513	0.66108	0.32419	0.61909
0.36369	1.0371	0.28136	1.022	0.24499	0.66102	0.32401	0.61859
0.36364	1.037	0.28133	1.022	0.24478	0.66074	0.3238	0.61795
0.36347	1.037	0.28125	1.022	0.24472	0.66066	0.32368	0.61788
0.3634	1.037	0.28121	1.0219	0.24464	0.66022	0.32356	0.61674
0.36326	1.0369	0.28093	1.0219	0.2446	0.65997	0.32353	0.61653
0.36317	1.0369	0.28082	1.0219	0.24454	0.65995	0.32311	0.61644
0.36299	1.0369	0.2807	1.0217	0.24447	0.65963	0.32294	0.61644
0.36299	1.0369	0.28062	1.0217	0.2444	0.6592	0.32282	0.61622
0.36251	1.0368	0.28051	1.0217	0.24437	0.65919	0.32281	0.61604
0.3619	1.0368	0.28045	1.0216	0.24433	0.6585	0.32277	0.61595
0.36163	1.0368	0.28028	1.0216	0.24406	0.65835	0.32265	0.61583
0.36134	1.0368	0.28015	1.0216	0.24391	0.65832	0.32243	0.6157
0.36125	1.0368	0.27987	1.0215	0.24372	0.6582	0.32227	0.61568
0.3611	1.0368	0.27962	1.0215	0.24359	0.65808	0.32178	0.6148
0.36107	1.0368	0.27962	1.0213	0.24331	0.65796	0.32119	0.61403
0.361	1.0368	0.27959	1.0213	0.24323	0.65759	0.32116	0.6134
0.36087	1.0368	0.27932	1.0213	0.24321	0.65733	0.32106	0.61309
0.36056	1.0367	0.27929	1.021	0.2432	0.65731	0.32103	0.61284
0.36051	1.0367	0.27917	1.021	0.24316	0.65671	0.3204	0.61172
0.36023	1.0366	0.27903	1.0209	0.24313	0.65657	0.32011	0.61156
0.36015	1.0366	0.27888	1.0208	0.24311	0.65637	0.31992	0.6112
0.36009	1.0366	0.27859	1.0208	0.24301	0.65585	0.31952	0.61086
0.36007	1.0366	0.27825	1.0207	0.243	0.65579	0.31946	0.61068
0.35975	1.0366	0.27808	1.0206	0.24299	0.65494	0.31935	0.60971
0.35959	1.0366	0.27805	1.0206	0.24296	0.65459	0.31911	0.60945
0.35933	1.0366	0.27793	1.0206	0.24289	0.65448	0.31904	0.60918
0.3593	1.0366	0.2779	1.0205	0.24279	0.65387	0.31891	0.60913
0.35909	1.0365	0.2775	1.0205	0.24274	0.65359	0.31833	0.60827
0.35893	1.0365	0.27742	1.0204	0.24274	0.65349	0.31814	0.60824
0.35884	1.0365	0.27732	1.0204	0.24268	0.65326	0.31753	0.60813
0.3586	1.0365	0.27726	1.0203	0.24266	0.65304	0.31732	0.60754
0.35851	1.0365	0.27724	1.0203	0.24256	0.65303	0.31726	0.60748
0.35822	1.0364	0.27698	1.0203	0.24255	0.6528	0.31722	0.60736
0.35819	1.0364	0.27682	1.0202	0.24244	0.65275	0.31717	0.6071
0.35803	1.0364	0.2767	1.0202	0.2424	0.6527	0.31705	0.60666
0.35794	1.0364	0.27667	1.0202	0.24238	0.65262	0.31693	0.60618
0.3579	1.0363	0.27665	1.0201	0.24228	0.65256	0.31683	0.60616
0.35772	1.0363	0.27659	1.0201	0.24223	0.65244	0.31678	0.60566
0.35752	1.0363	0.2765	1.0201	0.24221	0.65228	0.31665	0.60514
0.35721	1.0362	0.27639	1.0201	0.24219	0.65196	0.31657	0.60482
0.35701	1.0362	0.27622	1.0201	0.24217	0.65173	0.3165	0.60472
0.35666	1.0362	0.27593	1.0201	0.24216	0.65147	0.31638	0.60417
0.35666	1.0361	0.27591	1.0201	0.2421	0.65143	0.31616	0.60349
0.35657	1.0361	0.27587	1.0201	0.24209	0.65133	0.31593	0.60317
0.35624	1.0361	0.27577	1.02	0.24205	0.65105	0.31579	0.60284
0.35621	1.0361	0.27562	1.02	0.24202	0.65102	0.31571	0.60273
0.35604	1.036	0.2756	1.02	0.2419	0.65099	0.31554	0.6023
0.3559	1.036	0.27551	1.02	0.24175	0.65095	0.31493	0.60227
0.35581	1.0359	0.27548	1.02	0.2416	0.65034	0.31482	0.60209
0.35548	1.0359	0.27544	1.0199	0.24146	0.65023	0.31445	0.60137
0.35538	1.0359	0.27543	1.0198	0.24142	0.6502	0.31441	0.60094
0.35534	1.0359	0.27533	1.0198	0.2414	0.64962	0.31426	0.6009
0.35517	1.0358	0.27527	1.0197	0.24126	0.64922	0.31303	0.6007
0.35488	1.0358	0.27505	1.0196	0.24124	0.64921	0.31293	0.6005
0.35486	1.0358	0.27501	1.0196	0.24112	0.649	0.31286	0.60016
0.35472	1.0358	0.27491	1.0196	0.24103	0.64853	0.31284	0.6
0.35449	1.0358	0.27488	1.0196	0.24089	0.64846	0.31253	0.59974
0.35445	1.0358	0.27486	1.0196	0.24083	0.64828	0.31252	0.5995
0.35445	1.0357	0.27482	1.0196	0.24079	0.64696	0.31164	0.59949
0.35388	1.0357	0.27477	1.0195	0.24073	0.64693	0.31123	0.59825
0.35388	1.0357	0.27477	1.0195	0.24069	0.64652	0.31103	0.59795
0.35387	1.0357	0.27468	1.0194	0.24069	0.64635	0.31085	0.59767
0.35374	1.0357	0.27468	1.0194	0.24064	0.64588	0.31074	0.59761
0.35368	1.0356	0.27456	1.0194	0.24059	0.64574	0.3105	0.59724
0.35338	1.0356	0.27455	1.0193	0.24051	0.64573	0.31031	0.59699
0.35329	1.0356	0.27445	1.0193	0.24046	0.64572	0.31005	0.59692
0.35309	1.0356	0.27424	1.0193	0.24018	0.64551	0.30967	0.59687
0.35292	1.0356	0.27419	1.0193	0.24007	0.64548	0.30936	0.59655
0.35291	1.0356	0.27401	1.0191	0.24005	0.64545	0.30935	0.59627
0.35287	1.0355	0.27397	1.0191	0.23999	0.64535	0.30899	0.59599
0.35284	1.0355	0.27388	1.0191	0.23998	0.64535	0.30846	0.59576
0.35266	1.0355	0.27381	1.019	0.23998	0.64531	0.30802	0.59576
0.35263	1.0354	0.27369	1.019	0.23982	0.645	0.3079	0.59515
0.35255	1.0354	0.27349	1.019	0.23978	0.645	0.30788	0.59472
0.3525	1.0354	0.27335	1.019	0.23977	0.64435	0.30786	0.59427
0.35248	1.0354	0.27333	1.0189	0.23977	0.64413	0.30773	0.59354
0.3524	1.0353	0.27314	1.0189	0.23963	0.64382	0.30742	0.59353
0.35238	1.0353	0.27295	1.0189	0.23959	0.64366	0.30741	0.59342
0.35223	1.0352	0.27291	1.0189	0.23949	0.64349	0.30734	0.59321
0.35222	1.0352	0.27259	1.0188	0.23946	0.64343	0.30683	0.59252
0.35184	1.0351	0.2722	1.0188	0.23944	0.64308	0.30681	0.59131
0.35173	1.0351	0.27217	1.0188	0.23937	0.64293	0.30678	0.59117
0.35172	1.0351	0.27216	1.0188	0.23918	0.64239	0.30664	0.59092
0.35172	1.0351	0.27212	1.0187	0.23916	0.64234	0.30635	0.59088
0.3517	1.0351	0.2721	1.0187	0.23909	0.64221	0.30625	0.59083
0.35161	1.035	0.27206	1.0187	0.23902	0.64207	0.30615	0.5906
0.35156	1.035	0.2717	1.0185	0.23901	0.64189	0.30604	0.59039
0.35154	1.035	0.27159	1.0185	0.23894	0.64129	0.30581	0.59011
0.35097	1.035	0.27154	1.0185	0.23891	0.64121	0.30579	0.59001
0.35089	1.035	0.27139	1.0184	0.23887	0.64067	0.30564	0.59
0.35087	1.0349	0.27135	1.0184	0.23884	0.64006	0.30558	0.58985
0.35059	1.0349	0.27124	1.0183	0.23881	0.63988	0.30552	0.58971
0.35036	1.0348	0.27118	1.0183	0.2388	0.63987	0.30542	0.58943
0.3503	1.0348	0.27108	1.0183	0.23865	0.63959	0.30537	0.58923
0.35027	1.0348	0.27106	1.0182	0.23857	0.63949	0.30534	0.58915
0.35024	1.0348	0.27105	1.0182	0.23855	0.63948	0.30449	0.58914
0.35024	1.0348	0.27097	1.0181	0.23847	0.63881	0.30435	0.5891
0.35017	1.0347	0.27095	1.0181	0.2384	0.6388	0.30384	0.58827
0.35011	1.0347	0.27089	1.0181	0.23836	0.63868	0.30376	0.58768
0.3501	1.0347	0.27083	1.0181	0.23834	0.63828	0.30363	0.58734
0.35008	1.0347	0.27079	1.0181	0.23808	0.63828	0.30362	0.58698
0.35008	1.0346	0.27073	1.018	0.23806	0.63785	0.30348	0.58672
0.35005	1.0346	0.2707	1.018	0.23794	0.63782	0.30304	0.58659
0.34985	1.0346	0.27069	1.018	0.23774	0.6376	0.30299	0.58553
0.34968	1.0346	0.27047	1.018	0.23772	0.63712	0.30294	0.58529
0.34964	1.0345	0.27021	1.018	0.2377	0.63711	0.30278	0.58522
0.34959	1.0345	0.27021	1.0179	0.23765	0.63693	0.30246	0.58492
0.34951	1.0345	0.2702	1.0179	0.23761	0.6369	0.30244	0.58473
0.34932	1.0345	0.27004	1.0178	0.23756	0.63686	0.30242	0.58433
0.34882	1.0345	0.26997	1.0178	0.23755	0.63668	0.30208	0.5839
0.34871	1.0345	0.26997	1.0177	0.23744	0.63655	0.30169	0.58382
0.34866	1.0344	0.26997	1.0177	0.23741	0.63637	0.30155	0.58363
0.34866	1.0344	0.26991	1.0177	0.23739	0.63599	0.30142	0.58349
0.34855	1.0344	0.26987	1.0176	0.23724	0.63597	0.30128	0.58335
0.34833	1.0344	0.26984	1.0176	0.23716	0.63572	0.30115	0.58242
0.34816	1.0344	0.2697	1.0176	0.23714	0.63554	0.30099	0.58239
0.34775	1.0344	0.26965	1.0176	0.2371	0.63552	0.30072	0.58214
0.34764	1.0343	0.26957	1.0176	0.23686	0.63502	0.30072	0.58208
0.34738	1.0343	0.26927	1.0175	0.23669	0.6348	0.3002	0.58204
0.34738	1.0343	0.26906	1.0175	0.23661	0.63472	0.30005	0.58169
0.34714	1.0343	0.26903	1.0175	0.23657	0.63444	0.29998	0.58056
0.34698	1.0343	0.26901	1.0175	0.23627	0.63435	0.29983	0.58033
0.34694	1.0342	0.26898	1.0175	0.23623	0.63433	0.29968	0.57981
0.34693	1.0342	0.26896	1.0175	0.23622	0.63418	0.29943	0.57975
0.34681	1.0342	0.26892	1.0174	0.23593	0.63398	0.29936	0.57961
0.3466	1.0342	0.26887	1.0174	0.23593	0.63391	0.29931	0.57956
0.34607	1.0341	0.26883	1.0174	0.23588	0.6337	0.29929	0.57938
0.34603	1.0341	0.26868	1.0174	0.23583	0.63366	0.29924	0.57937
0.3458	1.0341	0.26859	1.0174	0.23576	0.63366	0.29911	0.57911
0.34554	1.0341	0.26851	1.0174	0.23576	0.63365	0.29907	0.57908
0.3454	1.0341	0.2682	1.0174	0.23574	0.63364	0.29904	0.57897
0.34527	1.0341	0.26818	1.0173	0.23564	0.63341	0.29897	0.5789
0.34516	1.034	0.26803	1.0173	0.23562	0.63319	0.29897	0.57876
0.34513	1.034	0.26778	1.0173	0.23556	0.6329	0.29881	0.57871
0.34501	1.034	0.26756	1.0173	0.23555	0.63287	0.29879	0.57833
0.3448	1.034	0.26754	1.0173	0.23552	0.63276	0.29855	0.5783
0.34478	1.034	0.26753	1.0173	0.23552	0.63272	0.29833	0.57819
0.34419	1.034	0.26741	1.0173	0.23548	0.63261	0.29826	0.57783
0.34419	1.0339	0.26739	1.0173	0.23547	0.63246	0.29814	0.57779
0.34411	1.0339	0.26718	1.0172	0.23547	0.63232	0.29795	0.57756
0.34404	1.0339	0.26715	1.0172	0.23546	0.63207	0.29789	0.57743
0.34393	1.0339	0.267	1.0172	0.23542	0.63203	0.29754	0.57688
0.34374	1.0339	0.26694	1.0172	0.23539	0.63153	0.29743	0.57681
0.3437	1.0338	0.26688	1.0171	0.23539	0.63145	0.2974	0.57637
0.34339	1.0338	0.26688	1.0171	0.23534	0.63129	0.29729	0.57621
0.34311	1.0338	0.2666	1.017	0.23533	0.63084	0.29727	0.57572
0.3431	1.0338	0.2665	1.017	0.2353	0.6307	0.29719	0.57555
0.34309	1.0338	0.26649	1.017	0.23517	0.63064	0.29711	0.57532
0.34294	1.0337	0.26645	1.017	0.23513	0.63054	0.29707	0.57465
0.34253	1.0337	0.26642	1.017	0.23513	0.63052	0.29684	0.57429
0.3425	1.0337	0.26631	1.0169	0.2351	0.63038	0.2968	0.57414
0.34246	1.0337	0.26624	1.0169	0.23505	0.63034	0.29625	0.57407
0.34244	1.0337	0.26606	1.0168	0.23491	0.63031	0.29605	0.57402
0.34238	1.0336	0.26605	1.0168	0.23481	0.62982	0.29601	0.57393
0.34236	1.0336	0.26605	1.0167	0.23479	0.62977	0.29598	0.57357
0.34221	1.0336	0.26601	1.0166	0.23477	0.62954	0.29595	0.57269
0.34201	1.0336	0.26601	1.0166	0.23473	0.62931	0.29583	0.57226
0.34185	1.0335	0.266	1.0166	0.23472	0.6293	0.29551	0.57222
0.34181	1.0335	0.266	1.0164	0.23469	0.62896	0.29547	0.5721
0.34158	1.0335	0.26579	1.0164	0.23461	0.62871	0.2953	0.57198
0.34135	1.0335	0.26578	1.0164	0.23457	0.62865	0.29491	0.57195
0.34124	1.0335	0.26573	1.0163	0.23448	0.62859	0.29483	0.57151
0.34121	1.0334	0.26548	1.0163	0.23448	0.62845	0.2947	0.57137
0.34118	1.0334	0.2654	1.0163	0.2344	0.6283	0.2947	0.57137
0.34111	1.0334	0.26519	1.0162	0.23436	0.62823	0.29455	0.57119
0.3411	1.0334	0.26519	1.0162	0.23429	0.62792	0.2942	0.57109
0.34104	1.0334	0.26515	1.0162	0.23417	0.62754	0.29418	0.57107
0.34083	1.0334	0.2651	1.0162	0.23413	0.62716	0.29417	0.57099
0.3408	1.0334	0.26501	1.0161	0.23412	0.62692	0.2941	0.5706
0.34075	1.0333	0.26501	1.0161	0.23411	0.62671	0.29385	0.57031
0.34073	1.0333	0.26499	1.0161	0.23399	0.62646	0.29383	0.57015
0.34069	1.0332	0.26488	1.0161	0.23389	0.62634	0.29383	0.57013
0.34069	1.0332	0.26486	1.016	0.23379	0.6263	0.29368	0.57005
0.34019	1.0332	0.26486	1.016	0.23377	0.62626	0.29362	0.57001
0.34016	1.0332	0.26478	1.016	0.23374	0.62611	0.29347	0.56927
0.33995	1.0331	0.26472	1.0159	0.23373	0.62594	0.29343	0.56859
0.33984	1.0331	0.26471	1.0159	0.2337	0.62567	0.29328	0.56854
0.33958	1.0331	0.26466	1.0159	0.23369	0.62565	0.29315	0.56849
0.33949	1.0331	0.2646	1.0157	0.23342	0.62476	0.293	0.5682
0.33941	1.0331	0.26455	1.0157	0.23341	0.62473	0.293	0.56799
0.33939	1.0331	0.26449	1.0157	0.2334	0.62461	0.2929	0.56789
0.33927	1.033	0.26444	1.0156	0.23332	0.62408	0.29264	0.56781
0.33906	1.033	0.26425	1.0156	0.23326	0.62393	0.29262	0.56772
0.33902	1.033	0.26421	1.0156	0.23324	0.62382	0.29256	0.56768
0.33892	1.033	0.26413	1.0156	0.23324	0.62356	0.29248	0.56718
0.33879	1.033	0.26386	1.0155	0.23312	0.62284	0.2924	0.56714
0.33871	1.0328	0.26377	1.0155	0.23303	0.62283	0.29236	0.56711
0.33855	1.0328	0.2637	1.0155	0.23296	0.62275	0.29235	0.56706
0.33843	1.0328	0.26367	1.0154	0.23289	0.62269	0.29221	0.56702
0.3381	1.0328	0.26362	1.0154	0.23279	0.62235	0.29212	0.56624
0.33774	1.0328	0.26359	1.0153	0.23262	0.62231	0.29201	0.56593
0.33751	1.0327	0.26355	1.0153	0.23254	0.62188	0.292	0.5659
0.33749	1.0327	0.26354	1.0153	0.23252	0.62164	0.29197	0.56589
0.33742	1.0327	0.26352	1.0153	0.23245	0.62161	0.29186	0.56577
0.3374	1.0327	0.2635	1.0153	0.23243	0.62159	0.29185	0.56559
0.33732	1.0326	0.26348	1.0153	0.23239	0.6212	0.29169	0.56509
0.3373	1.0326	0.2634	1.0153	0.23237	0.62106	0.29164	0.56506
0.33725	1.0326	0.26337	1.0152	0.23236	0.62061	0.29146	0.56503
0.33699	1.0326	0.26334	1.0152	0.23229	0.6206	0.29099	0.56489
0.33691	1.0326	0.2633	1.0152	0.23223	0.62042	0.29093	0.56489
0.3369	1.0325	0.26323	1.0152	0.23222	0.62033	0.29083	0.56477
0.33687	1.0325	0.26311	1.0152	0.23222	0.62027	0.29058	0.56472
0.33682	1.0324	0.26294	1.0151	0.23218	0.62019	0.29043	0.56469
0.33655	1.0324	0.26293	1.0151	0.23213	0.62019	0.29034	0.56448
0.33654	1.0324	0.26285	1.015	0.2321	0.62007	0.29014	0.56446
0.33654	1.0324	0.26275	1.015	0.23205	0.61989	0.28996	0.564
0.33636	1.0324	0.26272	1.0149	0.23203	0.61968	0.2895	0.56399
0.33618	1.0323	0.26264	1.0149	0.23198	0.61957	0.28942	0.56385
0.33613	1.0323	0.26263	1.0149	0.23195	0.61921	0.28938	0.56356
0.33611	1.0323	0.26238	1.0149	0.23195	0.61917	0.28916	0.56345
0.33593	1.0322	0.26236	1.0148	0.23195	0.61894	0.28891	0.56337
0.33593	1.0322	0.26228	1.0148	0.23191	0.61887	0.28888	0.56307
0.33577	1.0322	0.26221	1.0148	0.23183	0.61874	0.28875	0.56304
0.3356	1.0322	0.2621	1.0148	0.23176	0.61818	0.28871	0.5629
0.33554	1.0321	0.26205	1.0147	0.23172	0.61789	0.2887	0.56263
0.33541	1.0321	0.26194	1.0147	0.23171	0.61757	0.28852	0.56221
0.33521	1.0321	0.26188	1.0147	0.23168	0.61728	0.28836	0.56197
0.33513	1.0321	0.26184	1.0147	0.23166	0.61711	0.28828	0.56186
0.33512	1.032	0.26182	1.0147	0.23164	0.61705	0.28804	0.56186
0.33511	1.032	0.26171	1.0146	0.23157	0.61704	0.28802	0.56184
0.33501	1.032	0.2617	1.0146	0.23151	0.61666	0.28799	0.56169
0.33495	1.032	0.2617	1.0146	0.23151	0.61661	0.28729	0.5607
0.33491	1.032	0.26159	1.0146	0.23149	0.61653	0.28715	0.5606
0.33486	1.0319	0.26133	1.0145	0.23146	0.61626	0.28699	0.5605
0.33481	1.0319	0.26121	1.0145	0.23145	0.61608	0.28694	0.56013
0.3348	1.0319	0.2612	1.0145	0.23143	0.61608	0.28687	0.56004
0.33473	1.0319	0.26117	1.0145	0.23142	0.61594	0.28686	0.56003
0.33464	1.0318	0.26112	1.0145	0.23128	0.6159	0.28682	0.56001
0.33462	1.0317	0.26108	1.0144	0.23122	0.61483	0.28638	0.55986
0.33418	1.0317	0.26106	1.0144	0.23112	0.61476	0.2863	0.55977
0.33415	1.0317	0.26105	1.0144	0.23108	0.61471	0.2857	0.55971
0.33414	1.0317	0.26105	1.0143	0.23108	0.61469	0.28557	0.55966
0.33402	1.0317	0.26091	1.0143	0.23101	0.61467	0.28556	0.55909
0.33381	1.0316	0.26087	1.0143	0.23096	0.61466	0.28541	0.55886
0.33371	1.0316	0.26086	1.0142	0.23089	0.61464	0.28519	0.55883
0.33365	1.0316	0.26071	1.0142	0.23086	0.61455	0.2851	0.55856
0.33355	1.0316	0.26067	1.0141	0.23084	0.61453	0.28502	0.55826
0.33347	1.0315	0.26058	1.0141	0.23082	0.61442	0.28499	0.55806
0.33339	1.0315	0.26054	1.0141	0.23051	0.61403	0.28486	0.55805
0.33333	1.0315	0.26052	1.0141	0.23048	0.61398	0.28483	0.55795
0.33322	1.0314	0.26036	1.0141	0.23039	0.61376	0.28479	0.5578
0.33322	1.0314	0.2603	1.014	0.23029	0.6134	0.2847	0.55712
0.33316	1.0313	0.26028	1.014	0.23027	0.61329	0.2847	0.557
0.33311	1.0312	0.26027	1.014	0.23019	0.61303	0.28463	0.55658
0.33309	1.0312	0.26016	1.0139	0.23019	0.61283	0.28456	0.55646
0.33301	1.0311	0.26015	1.0139	0.23012	0.61278	0.28445	0.55646
0.33283	1.0311	0.26012	1.0139	0.23005	0.61275	0.28441	0.55586
0.33278	1.0311	0.26001	1.0139	0.23005	0.61256	0.28441	0.55565
0.33275	1.0311	0.25997	1.0138	0.2299	0.61255	0.28437	0.5556
0.33256	1.0311	0.25977	1.0138	0.22986	0.61245	0.28435	0.5551
0.33254	1.0311	0.25973	1.0138	0.22984	0.61222	0.28431	0.55499
0.33252	1.031	0.25951	1.0137	0.2298	0.61217	0.28392	0.55499
0.33243	1.031	0.25944	1.0137	0.22977	0.61209	0.28388	0.55493
0.33236	1.031	0.25942	1.0136	0.22976	0.61209	0.28384	0.55491
0.33228	1.031	0.25939	1.0136	0.22976	0.61197	0.28369	0.55491
0.33201	1.0309	0.25929	1.0136	0.22972	0.61192	0.28349	0.55488
0.33198	1.0309	0.25928	1.0136	0.22962	0.61171	0.28335	0.55479
0.33191	1.0309	0.25909	1.0136	0.22959	0.61119	0.28326	0.55476
0.33181	1.0309	0.25904	1.0136	0.22956	0.61116	0.2832	0.55471
0.33168	1.0309	0.25902	1.0136	0.22954	0.61115	0.2831	0.55467
0.33161	1.0308	0.25894	1.0135	0.22951	0.6111	0.28295	0.55459
0.33158	1.0308	0.25875	1.0135	0.22948	0.61102	0.28289	0.55454
0.33158	1.0308	0.25868	1.0135	0.22942	0.61075	0.28285	0.55451
0.3315	1.0308	0.25865	1.0135	0.22939	0.61066	0.28263	0.55431
0.33128	1.0308	0.25862	1.0134	0.22931	0.61056	0.28238	0.55428
0.33119	1.0308	0.25861	1.0134	0.22905	0.61049	0.28234	0.55413
0.33114	1.0308	0.2586	1.0133	0.22903	0.61043	0.28218	0.55407
0.33113	1.0308	0.25859	1.0133	0.22898	0.61031	0.28212	0.55406
0.3311	1.0308	0.25855	1.0133	0.22894	0.61018	0.28208	0.554
0.33093	1.0308	0.25851	1.0133	0.22884	0.60994	0.28205	0.55371
0.33061	1.0307	0.25846	1.0133	0.22879	0.60986	0.28189	0.55363
0.33056	1.0307	0.25846	1.0132	0.22878	0.60973	0.28173	0.5536
0.33043	1.0307	0.25836	1.0132	0.22876	0.60955	0.2817	0.55346
0.33021	1.0307	0.25835	1.0132	0.22876	0.60947	0.28167	0.55327
0.32995	1.0307	0.25834	1.0131	0.22871	0.60945	0.28159	0.55325
0.3299	1.0307	0.25821	1.0131	0.22865	0.60922	0.28144	0.55306
0.32986	1.0307	0.25818	1.0131	0.2286	0.609	0.28109	0.55306
0.32986	1.0306	0.25813	1.0131	0.22841	0.60886	0.28095	0.55296
0.32984	1.0306	0.25808	1.0131	0.22837	0.60851	0.28076	0.55274
0.32976	1.0306	0.25806	1.0131	0.22833	0.60843	0.28068	0.55267
0.32972	1.0306	0.25803	1.0131	0.22833	0.60838	0.28067	0.55256
0.32966	1.0306	0.25802	1.013	0.2282	0.60824	0.28058	0.55252
0.32965	1.0306	0.25796	1.013	0.22819	0.60822	0.28023	0.55248
0.32962	1.0306	0.25788	1.013	0.22816	0.60796	0.28012	0.55238
0.32949	1.0305	0.25766	1.013	0.22812	0.6075	0.27985	0.55229
0.32939	1.0305	0.25763	1.013	0.22804	0.60656	0.27976	0.55223
0.32936	1.0305	0.25762	1.0129	0.22801	0.60655	0.27976	0.55218
0.32925	1.0305	0.25748	1.0129	0.22801	0.60654	0.27967	0.55197
0.32922	1.0305	0.25746	1.0129	0.228	0.60622	0.2796	0.55159
0.32908	1.0305	0.25745	1.0128	0.228	0.60621	0.27952	0.55157
0.32904	1.0305	0.25739	1.0128	0.22791	0.60613	0.27937	0.55155
0.32894	1.0305	0.25725	1.0128	0.22786	0.60555	0.27923	0.55146
0.3289	1.0305	0.2572	1.0128	0.2278	0.6055	0.27922	0.55141
0.32888	1.0305	0.25702	1.0128	0.22777	0.60542	0.27913	0.55123
0.32879	1.0305	0.25698	1.0128	0.22776	0.60534	0.27899	0.55118
0.32878	1.0305	0.25689	1.0127	0.22772	0.60517	0.27886	0.55053
0.32873	1.0304	0.25687	1.0127	0.22766	0.60456	0.2788	0.55039
0.32848	1.0304	0.25682	1.0126	0.22766	0.6044	0.27864	0.55033
0.3283	1.0304	0.25677	1.0126	0.22762	0.60417	0.27838	0.55027
0.32828	1.0304	0.25673	1.0125	0.22758	0.60412	0.27831	0.5502
0.32803	1.0304	0.25671	1.0125	0.22757	0.60412	0.27788	0.55013
0.32797	1.0303	0.25663	1.0125	0.22755	0.60399	0.27784	0.54999
0.32796	1.0303	0.25661	1.0124	0.22755	0.60398	0.27784	0.54975
0.32796	1.0303	0.25658	1.0124	0.22749	0.60389	0.27773	0.54971
0.32794	1.0303	0.2565	1.0124	0.22738	0.60386	0.27749	0.54956
0.32792	1.0303	0.25646	1.0124	0.22738	0.60367	0.27746	0.54952
0.32785	1.0303	0.25635	1.0124	0.22737	0.60355	0.27744	0.54924
0.32776	1.0303	0.2563	1.0124	0.22736	0.60344	0.2773	0.54912
0.32772	1.0302	0.25628	1.0124	0.22728	0.60315	0.27729	0.54901
0.32765	1.0302	0.25626	1.0124	0.22713	0.60294	0.27708	0.549
0.32761	1.0302	0.25623	1.0123	0.2271	0.60294	0.27708	0.54896
0.32755	1.0302	0.25607	1.0123	0.22707	0.60282	0.27683	0.54886
0.32755	1.0302	0.25605	1.0123	0.22702	0.60277	0.27676	0.54884
0.3275	1.0302	0.25603	1.0123	0.22697	0.60272	0.27654	0.54879
0.3272	1.0301	0.25597	1.0122	0.22695	0.60271	0.27654	0.54875
0.32717	1.0301	0.25595	1.0121	0.22692	0.60266	0.2764	0.54865
0.32716	1.0301	0.25595	1.0121	0.22688	0.60259	0.27636	0.54858
0.32712	1.0301	0.25595	1.0121	0.22688	0.60253	0.27632	0.54856
0.32704	1.0301	0.25586	1.0121	0.2268	0.60245	0.27609	0.54848
0.32684	1.03	0.25582	1.012	0.22678	0.60207	0.276	0.5478
0.32677	1.03	0.25581	1.012	0.22678	0.60203	0.2759	0.54779
0.32663	1.03	0.2556	1.012	0.22674	0.60201	0.27552	0.5477
0.32643	1.0299	0.25559	1.012	0.22664	0.602	0.27548	0.54766
0.32641	1.0299	0.25556	1.0119	0.22662	0.60194	0.27542	0.54741
0.3262	1.0299	0.25555	1.0119	0.22652	0.6019	0.2754	0.54733
0.32619	1.0299	0.25528	1.0119	0.22648	0.60161	0.27534	0.54721
0.32618	1.0299	0.25528	1.0118	0.22644	0.60161	0.27526	0.54687
0.32604	1.0299	0.25525	1.0118	0.22642	0.6016	0.27507	0.54676
0.32589	1.0299	0.25521	1.0118	0.22639	0.60118	0.2749	0.54671
0.3257	1.0299	0.25505	1.0118	0.22637	0.6009	0.27481	0.54668
0.32556	1.0298	0.25498	1.0118	0.22626	0.60059	0.27474	0.54661
0.32554	1.0298	0.25496	1.0118	0.22619	0.60047	0.2745	0.54649
0.32549	1.0298	0.25478	1.0118	0.22616	0.60034	0.27442	0.54648
0.32539	1.0298	0.2547	1.0118	0.22614	0.60033	0.27417	0.54625
0.32537	1.0298	0.25463	1.0117	0.22612	0.60018	0.27373	0.54611
0.32534	1.0297	0.25455	1.0117	0.2261	0.60004	0.27366	0.54609
0.3253	1.0297	0.2545	1.0117	0.22607	0.59996	0.27364	0.546
0.32527	1.0297	0.25445	1.0116	0.226	0.59996	0.27361	0.54589
0.32526	1.0297	0.2544	1.0116	0.22594	0.59994	0.27354	0.54576
0.32525	1.0297	0.2544	1.0116	0.22593	0.5997	0.27341	0.54563
0.32523	1.0296	0.25435	1.0116	0.22586	0.5997	0.27339	0.54552
0.32519	1.0296	0.25429	1.0116	0.22586	0.59964	0.27337	0.54519
0.3251	1.0296	0.25428	1.0115	0.22584	0.5995	0.27337	0.54511
0.32506	1.0296	0.25419	1.0115	0.22582	0.59926	0.27328	0.54506
0.32498	1.0296	0.25414	1.0115	0.22581	0.59884	0.27328	0.54501
0.32495	1.0296	0.25414	1.0115	0.22576	0.59852	0.27325	0.545
0.3249	1.0296	0.25402	1.0115	0.22569	0.5982	0.27308	0.54498
0.32481	1.0296	0.25396	1.0115	0.22554	0.59813	0.27308	0.54494
0.32479	1.0295	0.2537	1.0115	0.22547	0.59813	0.27301	0.54455
0.32476	1.0295	0.2536	1.0115	0.22524	0.59799	0.27291	0.54449
0.3247	1.0295	0.25358	1.0115	0.22513	0.59785	0.27289	0.54418
0.32464	1.0295	0.25357	1.0115	0.22512	0.5978	0.27269	0.54415
0.32464	1.0294	0.25355	1.0115	0.22509	0.59774	0.27265	0.54405
0.32462	1.0294	0.25354	1.0114	0.22507	0.59757	0.27246	0.54401
0.32462	1.0294	0.25343	1.0114	0.22495	0.5971	0.27224	0.54394
0.32456	1.0294	0.25335	1.0114	0.22493	0.59669	0.27216	0.54378
0.32455	1.0294	0.25335	1.0114	0.22492	0.59664	0.27212	0.54355
0.32432	1.0294	0.25333	1.0113	0.22489	0.59662	0.27193	0.54348
0.32431	1.0294	0.25329	1.0112	0.22487	0.5966	0.27179	0.54337
0.32431	1.0294	0.25327	1.0112	0.22486	0.59646	0.27178	0.54291
0.32424	1.0293	0.25305	1.0111	0.22472	0.59585	0.27176	0.54281
0.3242	1.0293	0.25302	1.011	0.22458	0.59575	0.27174	0.54267
0.32411	1.0293	0.25291	1.011	0.22457	0.59564	0.27174	0.54259
0.32399	1.0293	0.25288	1.0109	0.22455	0.59538	0.27159	0.54228
0.32396	1.0293	0.25286	1.0109	0.22454	0.59531	0.27141	0.54192
0.32376	1.0293	0.25283	1.0109	0.22451	0.59524	0.27131	0.54182
0.32372	1.0292	0.25283	1.0108	0.22448	0.59478	0.27121	0.54167
0.32371	1.0292	0.25282	1.0108	0.22443	0.59463	0.27118	0.54164
0.32371	1.0292	0.25269	1.0107	0.22441	0.59461	0.27112	0.54162
0.32366	1.0292	0.25269	1.0107	0.22432	0.59439	0.27093	0.54152
0.32336	1.0292	0.25253	1.0107	0.22427	0.59431	0.27082	0.54146
0.32334	1.0291	0.25251	1.0107	0.22426	0.59412	0.27081	0.54121
0.32334	1.0291	0.2524	1.0107	0.22426	0.59411	0.27073	0.54109
0.32328	1.0291	0.25234	1.0107	0.22425	0.59411	0.27031	0.54107
0.32319	1.029	0.25231	1.0107	0.22419	0.59408	0.27011	0.54106
0.32318	1.029	0.25225	1.0106	0.22419	0.59364	0.2701	0.54088
0.32317	1.029	0.25221	1.0106	0.22411	0.59356	0.27004	0.54046
0.32311	1.029	0.25218	1.0106	0.22409	0.59316	0.27001	0.5404
0.32306	1.029	0.25217	1.0106	0.22406	0.59298	0.26998	0.54034
0.32301	1.029	0.25211	1.0105	0.22397	0.59272	0.26974	0.53996
0.32282	1.029	0.2521	1.0105	0.22389	0.59263	0.26938	0.5399
0.32276	1.029	0.25198	1.0104	0.22363	0.59255	0.26936	0.53981
0.32268	1.029	0.25187	1.0104	0.22362	0.59231	0.26916	0.53972
0.32266	1.029	0.25187	1.0104	0.22356	0.59211	0.26899	0.53958
0.32242	1.0289	0.25186	1.0104	0.22356	0.5919	0.26858	0.53935
0.32239	1.0289	0.25185	1.0104	0.22352	0.59179	0.26847	0.53925
0.32211	1.0289	0.25178	1.0104	0.22349	0.59177	0.26846	0.53925
0.32195	1.0289	0.25172	1.0104	0.22344	0.5912	0.26845	0.5391
0.32192	1.0289	0.2517	1.0103	0.22344	0.59093	0.2682	0.53901
0.32191	1.0289	0.25166	1.0103	0.2234	0.59086	0.26815	0.53872
0.32183	1.0288	0.25166	1.0103	0.22326	0.5907	0.26803	0.53856
0.32183	1.0288	0.25153	1.0103	0.22319	0.59049	0.268	0.53847
0.32165	1.0287	0.25147	1.0103	0.22317	0.59041	0.26799	0.53843
0.32163	1.0287	0.25145	1.0103	0.22315	0.58965	0.26781	0.53827
0.32162	1.0287	0.25143	1.0102	0.22313	0.58941	0.2678	0.53791
0.32158	1.0287	0.25135	1.0102	0.22304	0.5894	0.26779	0.53769
0.32145	1.0286	0.25134	1.0102	0.22302	0.58907	0.26776	0.53768
0.32145	1.0286	0.25131	1.0101	0.22298	0.58899	0.26767	0.53766
0.32143	1.0286	0.25122	1.0101	0.22286	0.58895	0.26761	0.53756
0.3214	1.0286	0.25116	1.0101	0.22286	0.58894	0.26751	0.53742
0.32137	1.0286	0.2511	1.01	0.22276	0.58875	0.26745	0.5374
0.32133	1.0286	0.25108	1.01	0.22274	0.58873	0.26735	0.53736
0.32132	1.0286	0.25107	1.01	0.22264	0.58856	0.26725	0.53718
0.32121	1.0286	0.25087	1.01	0.22259	0.58849	0.26723	0.537
0.32111	1.0285	0.25085	1.01	0.22258	0.58827	0.26703	0.53688
0.32109	1.0285	0.25073	1.0099	0.22254	0.5875	0.26702	0.53676
0.32104	1.0285	0.25073	1.0099	0.22248	0.58742	0.26695	0.53666
0.32104	1.0285	0.25069	1.0099	0.22247	0.5874	0.26691	0.5366
0.32103	1.0285	0.25056	1.0098	0.22234	0.58739	0.26688	0.53654
0.32097	1.0285	0.25055	1.0098	0.22231	0.5871	0.26682	0.53653
0.32093	1.0285	0.25049	1.0098	0.22231	0.58682	0.26668	0.53647
0.32086	1.0284	0.25045	1.0098	0.22226	0.5868	0.2666	0.53642
0.32083	1.0284	0.2504	1.0098	0.22224	0.58673	0.26659	0.53632
0.32083	1.0284	0.25039	1.0098	0.22222	0.58646	0.26652	0.5363
0.32081	1.0284	0.25031	1.0098	0.22218	0.58619	0.26644	0.53627
0.32074	1.0284	0.25029	1.0097	0.22208	0.58615	0.26631	0.53611
0.32069	1.0284	0.25028	1.0097	0.22205	0.58599	0.26631	0.53608
0.32052	1.0284	0.25027	1.0096	0.22202	0.58597	0.26608	0.53607
0.32046	1.0284	0.25008	1.0096	0.22197	0.58585	0.26603	0.53583
0.32035	1.0283	0.25008	1.0096	0.22197	0.58579	0.26597	0.53554
0.32034	1.0283	0.25005	1.0096	0.22193	0.58572	0.2659	0.53543
0.32033	1.0283	0.24995	1.0095	0.2219	0.58529	0.26585	0.5354
0.32025	1.0283	0.24991	1.0095	0.22188	0.58526	0.26576	0.53529
0.32024	1.0283	0.24989	1.0095	0.22186	0.58512	0.26568	0.53514
0.32024	1.0283	0.24981	1.0095	0.22182	0.58476	0.26566	0.5351
0.32003	1.0283	0.24978	1.0094	0.22182	0.58448	0.26562	0.53482
0.31995	1.0283	0.24973	1.0094	0.22178	0.58448	0.26541	0.5348
0.31992	1.0283	0.24965	1.0094	0.22172	0.58436	0.26529	0.53479
0.31988	1.0283	0.24951	1.0094	0.22171	0.58435	0.26526	0.53476
0.31944	1.0282	0.24943	1.0094	0.22165	0.58427	0.26513	0.53469
0.31943	1.0282	0.24943	1.0094	0.22164	0.58425	0.26511	0.53427
0.31938	1.0282	0.24943	1.0094	0.22158	0.58406	0.2651	0.53422
0.31927	1.0282	0.24941	1.0094	0.22153	0.58395	0.2651	0.5341
0.31924	1.0282	0.24927	1.0094	0.22141	0.58369	0.26503	0.53381
0.31916	1.0281	0.24925	1.0094	0.22138	0.5835	0.26495	0.53363
0.31893	1.0281	0.24924	1.0093	0.22128	0.58346	0.26455	0.53356
0.31883	1.0281	0.24907	1.0093	0.22124	0.58339	0.26445	0.5335
0.31874	1.0281	0.24907	1.0093	0.22124	0.58334	0.26427	0.53343
0.31855	1.0281	0.24895	1.0093	0.22114	0.58333	0.26419	0.53332
0.3185	1.0281	0.24881	1.0092	0.22096	0.58331	0.26419	0.53329
0.3185	1.0281	0.2488	1.0092	0.22085	0.5833	0.26404	0.53328
0.31849	1.0279	0.24872	1.0092	0.22085	0.58321	0.26403	0.53325
0.31832	1.0279	0.24871	1.0092	0.2208	0.58321	0.26396	0.53306
0.3182	1.0279	0.24868	1.0092	0.22066	0.5831	0.26396	0.53293
0.31813	1.0279	0.24864	1.0092	0.22061	0.58302	0.26395	0.53293
0.31809	1.0278	0.24863	1.0092	0.22055	0.58293	0.26376	0.5328
0.31807	1.0278	0.24853	1.0091	0.22046	0.58288	0.2637	0.53275
0.318	1.0278	0.24852	1.0091	0.22037	0.58273	0.26365	0.53261
0.31797	1.0278	0.24852	1.0091	0.22037	0.58248	0.26365	0.53255
0.31789	1.0278	0.24845	1.0091	0.22036	0.58248	0.26355	0.53253
0.31787	1.0278	0.24844	1.0091	0.22035	0.58246	0.26338	0.53249
0.31786	1.0277	0.24839	1.009	0.22033	0.58221	0.2632	0.53245
0.31777	1.0277	0.24836	1.009	0.22006	0.5822	0.26319	0.53236
0.31774	1.0277	0.2483	1.009	0.22004	0.58219	0.26315	0.5322
0.31766	1.0277	0.24825	1.009	0.22003	0.58203	0.2631	0.53219
0.31764	1.0277	0.24822	1.009	0.21992	0.58197	0.26288	0.53219
0.31762	1.0277	0.2482	1.009	0.21988	0.58193	0.26282	0.53188
0.3176	1.0277	0.24818	1.0089	0.21975	0.58161	0.26281	0.53138
0.3176	1.0277	0.24811	1.0089	0.21969	0.58158	0.26271	0.53134
0.31754	1.0277	0.24808	1.0087	0.21965	0.58156	0.26263	0.5313
0.31752	1.0276	0.24801	1.0086	0.21959	0.58144	0.26238	0.53104
0.31749	1.0276	0.24799	1.0086	0.21959	0.5813	0.26229	0.53097
0.31747	1.0276	0.24794	1.0086	0.21957	0.58117	0.26215	0.53081
0.31745	1.0276	0.24789	1.0086	0.21956	0.58074	0.26213	0.53061
0.31743	1.0276	0.2478	1.0086	0.21947	0.58058	0.26197	0.53058
0.31735	1.0275	0.2478	1.0086	0.21938	0.58048	0.26194	0.5305
0.31735	1.0275	0.24779	1.0086	0.21934	0.58044	0.2619	0.53034
0.31727	1.0275	0.24775	1.0086	0.21933	0.58031	0.26177	0.53034
0.3172	1.0275	0.24769	1.0086	0.21933	0.58027	0.26176	0.53028
0.3171	1.0275	0.24768	1.0085	0.2193	0.5802	0.26172	0.53025
0.3171	1.0275	0.24763	1.0085	0.21926	0.58006	0.26158	0.53022
0.31703	1.0275	0.24762	1.0085	0.21924	0.57994	0.26149	0.53019
0.31702	1.0275	0.24734	1.0085	0.21921	0.57987	0.26139	0.53018
0.31696	1.0274	0.24733	1.0085	0.21917	0.57983	0.26137	0.53015
0.31696	1.0274	0.24733	1.0085	0.21917	0.5796	0.26132	0.52993
0.31693	1.0274	0.24724	1.0084	0.21914	0.57957	0.26114	0.52991
0.31674	1.0274	0.24719	1.0084	0.21904	0.57906	0.261	0.5297
0.31667	1.0274	0.24717	1.0084	0.21903	0.57886	0.2607	0.52946
0.31665	1.0274	0.24717	1.0084	0.21902	0.57875	0.26066	0.52932
0.31652	1.0274	0.24716	1.0084	0.21893	0.57865	0.26058	0.52924
0.31646	1.0273	0.24708	1.0084	0.21891	0.57863	0.26054	0.52915
0.31644	1.0273	0.24702	1.0084	0.21883	0.57863	0.26041	0.52908
0.31633	1.0273	0.24698	1.0084	0.21872	0.57858	0.26038	0.52901
0.31632	1.0273	0.24696	1.0083	0.2187	0.57855	0.26037	0.52882
0.31627	1.0273	0.24686	1.0083	0.21856	0.57838	0.26031	0.52866
0.31626	1.0273	0.24678	1.0083	0.21855	0.57821	0.26015	0.52855
0.31603	1.0273	0.24678	1.0082	0.21844	0.57806	0.26005	0.52842
0.31597	1.0273	0.2467	1.0082	0.21839	0.57795	0.25993	0.5284
0.31593	1.0272	0.24665	1.0082	0.21837	0.57778	0.25988	0.52821
0.31585	1.0272	0.24665	1.0082	0.21829	0.57774	0.25978	0.52815
0.31562	1.0272	0.24663	1.0082	0.21829	0.57751	0.25974	0.52789
0.3156	1.0272	0.24659	1.0082	0.21825	0.5774	0.25969	0.52782
0.31551	1.0272	0.24651	1.0082	0.21811	0.5772	0.25962	0.5278
0.31545	1.0272	0.24649	1.0081	0.21804	0.57716	0.25954	0.5278
0.31542	1.0272	0.24646	1.0081	0.21799	0.5771	0.25945	0.52724
0.31541	1.0272	0.24645	1.0081	0.21782	0.57702	0.25932	0.52722
0.31524	1.0271	0.24637	1.0081	0.21781	0.57679	0.25901	0.52717
0.31523	1.0271	0.24633	1.0081	0.21775	0.57669	0.25901	0.52709
0.31522	1.0271	0.24626	1.0081	0.21772	0.57665	0.259	0.52683
0.31522	1.0271	0.24623	1.0081	0.2177	0.5765	0.25895	0.5268
0.3152	1.0271	0.24622	1.0081	0.21769	0.57636	0.25891	0.52671
0.31514	1.0271	0.24618	1.008	0.2176	0.57619	0.25888	0.52662
0.31503	1.0271	0.24617	1.0079	0.21758	0.57594	0.25884	0.52653
0.315	1.0271	0.24615	1.0079	0.21751	0.57576	0.25867	0.52602
0.31498	1.027	0.24614	1.0078	0.21744	0.57575	0.25863	0.52601
0.31498	1.027	0.24614	1.0078	0.21738	0.57545	0.25861	0.52588
0.31496	1.027	0.2461	1.0078	0.21735	0.57543	0.25861	0.52586
0.31487	1.027	0.24602	1.0078	0.21735	0.57535	0.2586	0.52569
0.31481	1.027	0.246	1.0078	0.21719	0.5753	0.2586	0.52569
0.31478	1.027	0.24596	1.0077	0.21715	0.57522	0.25851	0.52563
0.31478	1.0269	0.24588	1.0077	0.21711	0.57507	0.25851	0.52553
0.31463	1.0269	0.24585	1.0077	0.21707	0.57506	0.25849	0.52553
0.31461	1.0269	0.24583	1.0077	0.21704	0.57498	0.25832	0.52546
0.3146	1.0269	0.24581	1.0077	0.21703	0.57495	0.25829	0.52544
0.31444	1.0269	0.24579	1.0077	0.21698	0.57483	0.25824	0.52498
0.31428	1.0269	0.24575	1.0077	0.21681	0.57454	0.25821	0.52493
0.31407	1.0268	0.24561	1.0076	0.21677	0.57438	0.25795	0.5249
0.31404	1.0268	0.24557	1.0076	0.21676	0.57437	0.25788	0.52463
0.31388	1.0268	0.24557	1.0075	0.2167	0.57432	0.25787	0.52459
0.31383	1.0268	0.24555	1.0075	0.21667	0.57428	0.25783	0.52455
0.31383	1.0267	0.24554	1.0075	0.21667	0.57413	0.25778	0.52455
0.31374	1.0267	0.24549	1.0075	0.21657	0.57412	0.25778	0.52436
0.31365	1.0267	0.24544	1.0074	0.21656	0.574	0.25773	0.5242
0.31364	1.0267	0.24542	1.0074	0.2165	0.57395	0.25731	0.52414
0.31353	1.0266	0.24534	1.0074	0.21639	0.57357	0.2573	0.52409
0.31351	1.0266	0.24532	1.0074	0.21638	0.57346	0.25713	0.52395
0.31323	1.0266	0.24529	1.0074	0.21638	0.57335	0.2566	0.5239
0.31323	1.0266	0.24524	1.0074	0.21638	0.5733	0.25647	0.52383
0.31313	1.0266	0.24521	1.0074	0.21637	0.57324	0.25645	0.52382
0.3131	1.0266	0.24519	1.0074	0.21636	0.57311	0.25639	0.52382
0.31305	1.0265	0.24507	1.0074	0.21636	0.57289	0.25626	0.52371
0.31299	1.0265	0.24502	1.0073	0.21633	0.57289	0.25624	0.52353
0.31297	1.0265	0.24499	1.0073	0.21632	0.57288	0.25619	0.52339
0.31294	1.0265	0.24491	1.0073	0.21631	0.57288	0.25616	0.52331
0.31293	1.0264	0.2449	1.0073	0.2163	0.57282	0.25615	0.52316
0.31293	1.0264	0.24484	1.0072	0.21626	0.57279	0.25612	0.52311
0.31283	1.0264	0.24477	1.0072	0.21625	0.57273	0.25611	0.5231
0.31261	1.0264	0.24476	1.0072	0.21621	0.57272	0.2559	0.52293
0.31242	1.0264	0.24472	1.0072	0.2162	0.57266	0.25578	0.52285
0.31241	1.0263	0.24465	1.0072	0.21619	0.57263	0.25563	0.52279
0.31237	1.0263	0.24459	1.0071	0.21618	0.57242	0.25553	0.52276
0.31236	1.0263	0.24458	1.0071	0.21618	0.57236	0.25548	0.5227
0.31227	1.0263	0.24455	1.0071	0.21616	0.57228	0.25546	0.52256
0.31218	1.0263	0.24454	1.0071	0.21615	0.57217	0.25529	0.52256
0.31215	1.0263	0.24451	1.0071	0.21613	0.57217	0.25523	0.52251
0.31213	1.0263	0.24445	1.007	0.21611	0.5721	0.25508	0.52251
0.31208	1.0263	0.24435	1.007	0.21607	0.57199	0.25495	0.52235
0.312	1.0262	0.24429	1.007	0.21602	0.57173	0.25488	0.5223
0.31199	1.0262	0.24427	1.007	0.21602	0.57168	0.25482	0.52222
0.31195	1.0262	0.24426	1.007	0.21601	0.57168	0.25479	0.52205
0.31193	1.0262	0.24425	1.007	0.21599	0.57149	0.25479	0.52204
0.31186	1.0262	0.24423	1.007	0.21599	0.57141	0.25471	0.52202
0.31182	1.0262	0.24422	1.0069	0.21598	0.57134	0.25469	0.52202
0.31151	1.0262	0.24419	1.0069	0.2159	0.57129	0.25469	0.52195
0.3115	1.0262	0.24409	1.0068	0.21589	0.57113	0.25464	0.52183
0.31149	1.0262	0.24398	1.0068	0.2158	0.57108	0.2546	0.52181
0.31148	1.0262	0.24391	1.0068	0.21578	0.57099	0.25453	0.52178
0.31146	1.0262	0.2439	1.0068	0.21577	0.57082	0.25446	0.52172
0.31145	1.0262	0.2439	1.0068	0.21568	0.57066	0.25437	0.52169
0.31134	1.0262	0.24385	1.0068	0.21558	0.57066	0.2543	0.52168
0.3113	1.0262	0.24379	1.0068	0.21555	0.57049	0.25429	0.52137
0.31129	1.0262	0.2437	1.0068	0.21553	0.57044	0.25417	0.52134
0.31106	1.0261	0.24366	1.0067	0.21545	0.57041	0.25408	0.52134
0.31105	1.0261	0.24363	1.0067	0.21545	0.57035	0.25408	0.5213
0.31103	1.0261	0.24362	1.0067	0.21532	0.5702	0.25402	0.52127
0.31097	1.0261	0.24357	1.0067	0.21531	0.5702	0.254	0.52116
0.3109	1.0261	0.24344	1.0067	0.21529	0.57005	0.25394	0.52114
0.3108	1.0261	0.24333	1.0067	0.2152	0.5698	0.25392	0.52113
0.31076	1.0261	0.24333	1.0066	0.21515	0.56961	0.25386	0.52106
0.31073	1.026	0.24332	1.0066	0.21507	0.56956	0.25379	0.52105
0.31071	1.026	0.24327	1.0066	0.21497	0.56934	0.25362	0.52102
0.31058	1.026	0.24326	1.0066	0.21494	0.56933	0.25361	0.52098
0.31054	1.026	0.24324	1.0066	0.21486	0.56924	0.25346	0.52096
0.31053	1.026	0.24321	1.0066	0.21486	0.56923	0.25342	0.52094
0.31053	1.026	0.24302	1.0066	0.21481	0.56917	0.25342	0.52085
0.3105	1.0259	0.24296	1.0066	0.21481	0.56883	0.2533	0.52082
0.3105	1.0259	0.24296	1.0066	0.21476	0.56883	0.2533	0.52078
0.31039	1.0259	0.2429	1.0066	0.21474	0.56875	0.25326	0.52063
0.31038	1.0259	0.24278	1.0066	0.21471	0.56783	0.25318	0.52063
0.31036	1.0258	0.24277	1.0065	0.2147	0.56773	0.25308	0.52062
0.31032	1.0258	0.24276	1.0065	0.21469	0.56758	0.25299	0.52061
0.31031	1.0258	0.24274	1.0065	0.21466	0.56746	0.25298	0.5206
0.31025	1.0258	0.24256	1.0064	0.21465	0.56744	0.25294	0.52053
0.31018	1.0258	0.24254	1.0064	0.21462	0.56733	0.25294	0.52048
0.31014	1.0258	0.24238	1.0064	0.2146	0.56724	0.25279	0.52037
0.31012	1.0257	0.24237	1.0064	0.21456	0.56703	0.25278	0.52035
0.31008	1.0257	0.24232	1.0063	0.21455	0.56699	0.25273	0.5202
0.31007	1.0257	0.24224	1.0063	0.21455	0.56696	0.25267	0.52001
0.31	1.0257	0.24223	1.0063	0.21452	0.56693	0.25266	0.52001
0.30982	1.0256	0.24219	1.0063	0.21444	0.56674	0.25264	0.51996
0.30971	1.0256	0.24218	1.0063	0.21442	0.56671	0.25262	0.51992
0.30968	1.0256	0.24213	1.0062	0.21442	0.56645	0.25252	0.5198
0.30961	1.0255	0.2421	1.0061	0.21439	0.56644	0.25241	0.51979
0.3095	1.0255	0.24209	1.0061	0.2143	0.56626	0.25229	0.51976
0.30946	1.0255	0.24207	1.0061	0.21426	0.56614	0.25227	0.51971
0.30936	1.0254	0.24206	1.0061	0.21423	0.5661	0.25223	0.51961
0.30926	1.0254	0.24202	1.0061	0.21421	0.56592	0.25217	0.51949
0.30921	1.0254	0.24198	1.006	0.21417	0.56581	0.25217	0.5194
0.30913	1.0254	0.24198	1.006	0.21413	0.56577	0.25216	0.51939
0.30913	1.0254	0.24197	1.006	0.21412	0.56562	0.25206	0.51937
0.30909	1.0254	0.24197	1.0059	0.21412	0.56559	0.25192	0.51928
0.30909	1.0254	0.24196	1.0059	0.21408	0.56557	0.25189	0.51907
0.30903	1.0254	0.24188	1.0059	0.21401	0.56557	0.25185	0.51907
0.309	1.0254	0.24188	1.0059	0.21398	0.56556	0.25178	0.51901
0.30895	1.0254	0.24187	1.0059	0.21396	0.56553	0.25172	0.51894
0.30895	1.0253	0.24182	1.0059	0.21393	0.56549	0.25159	0.51882
0.30888	1.0253	0.2418	1.0059	0.21389	0.56548	0.25152	0.51873
0.30876	1.0253	0.24176	1.0059	0.21388	0.56536	0.25149	0.51872
0.30875	1.0253	0.24175	1.0058	0.21386	0.56518	0.25149	0.5187
0.30871	1.0253	0.24173	1.0058	0.2138	0.56492	0.25148	0.51868
0.3086	1.0253	0.24172	1.0058	0.2138	0.56484	0.25141	0.51857
0.30857	1.0253	0.2417	1.0057	0.21378	0.5648	0.25135	0.51856
0.30854	1.0252	0.24165	1.0057	0.21373	0.56477	0.25132	0.51848
0.30846	1.0252	0.24159	1.0056	0.21373	0.56475	0.25127	0.51837
0.30843	1.0252	0.24156	1.0056	0.21373	0.56468	0.25125	0.5182
0.3084	1.0251	0.24154	1.0056	0.21372	0.56456	0.25119	0.51818
0.30829	1.0251	0.24148	1.0055	0.21368	0.56454	0.25112	0.51814
0.30826	1.0251	0.24145	1.0055	0.21367	0.5645	0.25111	0.5181
0.30826	1.025	0.24145	1.0055	0.21367	0.56447	0.25109	0.51806
0.30823	1.025	0.24135	1.0055	0.21365	0.56439	0.25108	0.51805
0.30819	1.025	0.24134	1.0055	0.21354	0.56423	0.25106	0.51781
0.30812	1.025	0.2413	1.0055	0.21354	0.56408	0.25097	0.51779
0.30811	1.025	0.24128	1.0055	0.21352	0.56389	0.25087	0.51764
0.30807	1.025	0.24119	1.0054	0.21351	0.56357	0.25072	0.51755
0.30802	1.025	0.24118	1.0054	0.21349	0.56348	0.25057	0.51743
0.30801	1.025	0.24105	1.0054	0.21345	0.56347	0.25053	0.51741
0.308	1.025	0.24096	1.0054	0.21342	0.56341	0.25053	0.5173
0.30797	1.0249	0.24086	1.0053	0.21333	0.56333	0.25047	0.51717
0.30789	1.0249	0.24082	1.0053	0.21325	0.56331	0.25043	0.51695
0.3078	1.0249	0.24072	1.0053	0.21321	0.56328	0.25041	0.5169
0.3078	1.0249	0.24069	1.0053	0.21321	0.56317	0.25034	0.51687
0.30769	1.0249	0.24068	1.0053	0.21319	0.56315	0.25031	0.51684
0.30766	1.0249	0.24066	1.0053	0.21316	0.56315	0.25029	0.51675
0.30759	1.0249	0.24063	1.0052	0.21314	0.56309	0.25026	0.51666
0.30757	1.0249	0.24059	1.0052	0.21311	0.56304	0.25021	0.51661
0.30753	1.0249	0.24048	1.0052	0.21304	0.56303	0.25018	0.51654
0.30753	1.0249	0.24031	1.0052	0.21296	0.56273	0.25011	0.51644
0.30752	1.0248	0.24029	1.0052	0.21292	0.56263	0.25004	0.51643
0.30748	1.0248	0.24027	1.0052	0.21291	0.5626	0.25004	0.5164
0.30742	1.0248	0.24026	1.0051	0.21284	0.56243	0.25	0.51636
0.30736	1.0248	0.24024	1.0051	0.21283	0.56227	0.24993	0.51622
0.30721	1.0248	0.24024	1.0051	0.2128	0.56192	0.24991	0.51619
0.3071	1.0248	0.24017	1.0051	0.2128	0.56184	0.24988	0.5161
0.30709	1.0248	0.24003	1.0051	0.21275	0.56174	0.24988	0.51608
0.30707	1.0248	0.24001	1.005	0.21273	0.5617	0.24965	0.51601
0.30697	1.0247	0.23998	1.005	0.21272	0.56157	0.24964	0.51598
0.30684	1.0247	0.23992	1.0049	0.21268	0.56133	0.24962	0.51567
0.3067	1.0247	0.2399	1.0049	0.21255	0.56132	0.24957	0.51564
0.30669	1.0247	0.2399	1.0049	0.21254	0.56117	0.24952	0.51561
0.30665	1.0247	0.23987	1.0049	0.21253	0.56111	0.24946	0.51559
0.30661	1.0247	0.23986	1.0049	0.21253	0.5609	0.24938	0.51555
0.30641	1.0247	0.23985	1.0049	0.2125	0.5607	0.24911	0.51531
0.30631	1.0247	0.23983	1.0049	0.21249	0.5607	0.24909	0.51527
0.30611	1.0247	0.23974	1.0049	0.21247	0.56056	0.24909	0.5151
0.30603	1.0246	0.23974	1.0048	0.21244	0.56031	0.24906	0.51503
0.30597	1.0246	0.2397	1.0048	0.21243	0.56022	0.24903	0.51502
0.30586	1.0246	0.23964	1.0048	0.21239	0.56012	0.249	0.51491
0.3058	1.0246	0.23962	1.0048	0.21236	0.5601	0.24881	0.51491
0.3058	1.0246	0.23961	1.0048	0.21234	0.56006	0.24873	0.51486
0.30577	1.0246	0.23957	1.0048	0.21232	0.56	0.24864	0.51482
0.30572	1.0246	0.23956	1.0047	0.21226	0.55999	0.24857	0.51469
0.30565	1.0246	0.23954	1.0047	0.21221	0.55993	0.24857	0.51466
0.30562	1.0246	0.23954	1.0046	0.21212	0.55987	0.24851	0.51464
0.30548	1.0246	0.23954	1.0046	0.21209	0.55974	0.2485	0.51457
0.30542	1.0245	0.23951	1.0046	0.21206	0.55967	0.24849	0.51448
0.30528	1.0245	0.23944	1.0046	0.212	0.55963	0.24849	0.51432
0.30514	1.0245	0.23944	1.0046	0.21199	0.55947	0.24838	0.51432
0.30511	1.0245	0.23943	1.0046	0.21199	0.55941	0.24835	0.51431
0.30506	1.0245	0.23937	1.0046	0.21197	0.55939	0.24835	0.51429
0.30506	1.0245	0.23932	1.0045	0.21196	0.55934	0.2483	0.5142
0.30506	1.0245	0.23931	1.0045	0.21195	0.55927	0.24823	0.51413
0.30501	1.0245	0.23928	1.0045	0.21195	0.55917	0.24781	0.5141
0.30495	1.0245	0.23926	1.0045	0.21192	0.55913	0.2478	0.51409
0.30486	1.0245	0.23926	1.0044	0.21188	0.55911	0.2478	0.51407
0.30479	1.0245	0.23913	1.0044	0.21182	0.55909	0.24779	0.51401
0.30478	1.0244	0.23912	1.0044	0.21182	0.55906	0.24779	0.51388
0.30477	1.0244	0.23902	1.0044	0.21177	0.55883	0.24766	0.51382
0.30475	1.0244	0.23899	1.0043	0.2117	0.55872	0.24764	0.5138
0.30468	1.0244	0.23898	1.0043	0.21169	0.5587	0.24764	0.51372
0.30468	1.0244	0.23893	1.0043	0.21164	0.55858	0.24747	0.51369
0.30463	1.0244	0.23868	1.0043	0.21158	0.55852	0.24729	0.51367
0.30453	1.0243	0.23867	1.0043	0.21157	0.55834	0.24729	0.51358
0.30445	1.0243	0.23867	1.0042	0.21154	0.55833	0.24725	0.51354
0.30438	1.0243	0.23863	1.0042	0.21151	0.55829	0.24717	0.51351
0.30434	1.0242	0.23862	1.0042	0.2115	0.55812	0.24714	0.5135
0.30432	1.0242	0.23862	1.0042	0.21146	0.55793	0.24711	0.51347
0.30425	1.0242	0.2386	1.0042	0.21143	0.55784	0.24708	0.51329
0.30417	1.0242	0.23856	1.0042	0.21143	0.55782	0.24707	0.51323
0.30414	1.0242	0.23851	1.0041	0.21142	0.55781	0.24705	0.51319
0.3041	1.0241	0.23848	1.0041	0.21141	0.55779	0.24684	0.51313
0.30408	1.0241	0.23827	1.0041	0.2114	0.55768	0.24681	0.51307
0.30407	1.0241	0.23826	1.004	0.21139	0.55741	0.24679	0.51297
0.30402	1.0241	0.23825	1.004	0.21138	0.55724	0.24674	0.51279
0.30397	1.0241	0.2382	1.004	0.21133	0.55722	0.24666	0.51277
0.30396	1.0241	0.23817	1.004	0.21132	0.55714	0.24665	0.51275
0.3039	1.0241	0.23816	1.004	0.21132	0.55701	0.2466	0.51272
0.30383	1.0241	0.23805	1.004	0.2113	0.55696	0.24644	0.51272
0.30374	1.0241	0.23804	1.004	0.21127	0.55688	0.24629	0.51263
0.30372	1.024	0.23801	1.004	0.21125	0.5568	0.24629	0.51262
0.30365	1.024	0.23801	1.004	0.21122	0.55669	0.24626	0.51261
0.30363	1.024	0.238	1.0039	0.21119	0.55668	0.24609	0.51257
0.3036	1.024	0.23799	1.0039	0.21118	0.55656	0.24608	0.51255
0.30355	1.024	0.23796	1.0039	0.21118	0.55647	0.24606	0.5125
0.30348	1.024	0.23796	1.0039	0.21116	0.55645	0.24591	0.51241
0.30343	1.024	0.23792	1.0039	0.21107	0.55621	0.24588	0.51217
0.30337	1.0239	0.23791	1.0039	0.21106	0.55618	0.24588	0.51214
0.3033	1.0239	0.2379	1.0039	0.21102	0.55573	0.24586	0.51214
0.30327	1.0239	0.23788	1.0038	0.211	0.55563	0.24579	0.51191
0.30325	1.0239	0.23787	1.0038	0.21097	0.55561	0.2457	0.51189
0.30325	1.0239	0.23784	1.0037	0.21095	0.55557	0.24562	0.51187
0.30321	1.0238	0.23782	1.0037	0.21087	0.55544	0.24557	0.51175
0.30319	1.0238	0.23776	1.0037	0.21085	0.55528	0.24554	0.51152
0.30316	1.0238	0.23775	1.0037	0.21085	0.55523	0.24549	0.51151
0.30315	1.0238	0.23774	1.0037	0.21084	0.55521	0.24548	0.51148
0.30311	1.0238	0.23771	1.0036	0.21082	0.55482	0.24546	0.51141
0.3031	1.0238	0.23769	1.0036	0.21071	0.55472	0.24536	0.51138
0.30308	1.0238	0.23766	1.0036	0.21065	0.55462	0.24527	0.51134
0.30307	1.0238	0.23765	1.0036	0.21061	0.55446	0.24527	0.51123
0.30305	1.0238	0.23759	1.0036	0.21058	0.55443	0.24516	0.51121
0.30301	1.0237	0.23758	1.0036	0.21055	0.55442	0.24498	0.51117
0.30287	1.0237	0.23758	1.0036	0.21053	0.55442	0.24483	0.51114
0.30287	1.0237	0.23755	1.0035	0.21053	0.55425	0.24474	0.51113
0.30286	1.0237	0.23754	1.0035	0.2105	0.55421	0.24473	0.5111
0.3028	1.0236	0.23743	1.0034	0.21047	0.55391	0.24469	0.51108
0.30277	1.0236	0.23742	1.0034	0.21042	0.55387	0.24463	0.511
0.30269	1.0236	0.2374	1.0034	0.2104	0.55384	0.2446	0.51096
0.30261	1.0236	0.23737	1.0034	0.21031	0.5537	0.24459	0.51092
0.30258	1.0235	0.23731	1.0034	0.21027	0.55366	0.24458	0.51091
0.30257	1.0235	0.2373	1.0034	0.2102	0.55329	0.24455	0.51077
0.30254	1.0235	0.23728	1.0034	0.21019	0.55321	0.24449	0.51075
0.3024	1.0235	0.23724	1.0033	0.21017	0.55321	0.24448	0.51067
0.3024	1.0235	0.23724	1.0033	0.21008	0.55317	0.24442	0.51062
0.30238	1.0235	0.23721	1.0033	0.21007	0.55312	0.24439	0.51059
0.30204	1.0235	0.23721	1.0033	0.21005	0.55309	0.24434	0.51053
0.30197	1.0235	0.23711	1.0033	0.21	0.55306	0.24429	0.51053
0.30196	1.0234	0.23701	1.0033	0.20998	0.55304	0.24422	0.51049
0.30188	1.0234	0.237	1.0033	0.20997	0.55296	0.24422	0.51046
0.30184	1.0234	0.23699	1.0033	0.20993	0.55295	0.24421	0.51043
0.30175	1.0234	0.23698	1.0032	0.20986	0.55274	0.2442	0.5104
0.30171	1.0234	0.2369	1.0032	0.20981	0.55247	0.24419	0.51037
0.30169	1.0234	0.23682	1.0032	0.2098	0.5524	0.24419	0.51036
0.30167	1.0234	0.23679	1.0032	0.20972	0.55239	0.24404	0.51032
0.30161	1.0234	0.23677	1.0031	0.20969	0.5522	0.24401	0.51027
0.30161	1.0234	0.23676	1.0031	0.20953	0.5522	0.24392	0.51022
0.30157	1.0234	0.23676	1.0031	0.2095	0.55204	0.24388	0.51016
0.30142	1.0234	0.23675	1.0031	0.20947	0.552	0.24376	0.51014
0.30139	1.0233	0.23673	1.0031	0.20947	0.55185	0.24374	0.50992
0.30138	1.0233	0.23672	1.0031	0.20944	0.55183	0.24364	0.50992
0.30131	1.0233	0.23669	1.0031	0.2094	0.5517	0.24362	0.5099
0.3013	1.0233	0.23666	1.0031	0.2094	0.55164	0.24359	0.50986
0.30122	1.0233	0.23662	1.0031	0.20934	0.55151	0.24354	0.50986
0.30117	1.0233	0.23661	1.0031	0.20933	0.55148	0.2435	0.50986
0.30116	1.0233	0.23659	1.003	0.20929	0.55129	0.24346	0.50978
0.30116	1.0233	0.23657	1.003	0.20929	0.55119	0.24342	0.50968
0.30113	1.0233	0.23656	1.003	0.20925	0.55117	0.2434	0.50956
0.30113	1.0233	0.23655	1.003	0.20921	0.55114	0.24335	0.50953
0.30112	1.0232	0.23655	1.0029	0.20915	0.55109	0.24322	0.50947
0.3011	1.0232	0.23652	1.0029	0.20911	0.55105	0.24317	0.50942
0.30108	1.0232	0.2365	1.0029	0.20907	0.55094	0.24314	0.50942
0.30108	1.0232	0.23642	1.0029	0.20901	0.55072	0.24313	0.50927
0.30108	1.0231	0.23639	1.0029	0.20897	0.5507	0.24312	0.50927
0.30106	1.0231	0.23638	1.0029	0.20895	0.55068	0.24312	0.50923
0.30097	1.0231	0.23621	1.0028	0.20891	0.55068	0.2431	0.50894
0.30094	1.023	0.23615	1.0028	0.20886	0.55061	0.24308	0.50889
0.30093	1.023	0.23609	1.0028	0.20884	0.55052	0.24308	0.50885
0.30088	1.023	0.23605	1.0028	0.20884	0.55044	0.24307	0.50884
0.30086	1.023	0.23599	1.0028	0.20879	0.55043	0.24306	0.50856
0.30085	1.023	0.23598	1.0028	0.20877	0.55036	0.24301	0.50848
0.30077	1.023	0.23594	1.0028	0.20877	0.55023	0.24299	0.50846
0.30073	1.023	0.23593	1.0028	0.20877	0.55009	0.24293	0.50836
0.30072	1.023	0.23581	1.0028	0.20877	0.55006	0.24272	0.5083
0.3006	1.023	0.23581	1.0028	0.20876	0.54995	0.24267	0.50801
0.3006	1.0229	0.23575	1.0028	0.20875	0.54988	0.24261	0.50789
0.30056	1.0229	0.23575	1.0027	0.20875	0.54979	0.24255	0.50789
0.30055	1.0229	0.23568	1.0027	0.20866	0.54951	0.2424	0.50789
0.30054	1.0229	0.23565	1.0027	0.20863	0.54946	0.24239	0.50784
0.3004	1.0228	0.23564	1.0027	0.20858	0.54946	0.24236	0.50784
0.3004	1.0228	0.2356	1.0026	0.20858	0.54939	0.24232	0.50782
0.30039	1.0228	0.23558	1.0026	0.20857	0.54938	0.24205	0.50772
0.30038	1.0228	0.23557	1.0026	0.20856	0.54918	0.24202	0.5077
0.30037	1.0228	0.23553	1.0026	0.20853	0.54899	0.2419	0.50764
0.30034	1.0228	0.2355	1.0026	0.20853	0.54898	0.24188	0.50758
0.30014	1.0227	0.23547	1.0025	0.20849	0.54897	0.24186	0.50758
0.30008	1.0227	0.2354	1.0025	0.20847	0.54889	0.24181	0.50757
0.30007	1.0227	0.23536	1.0025	0.20847	0.54859	0.2418	0.50747
0.29999	1.0227	0.23532	1.0025	0.20846	0.54845	0.24176	0.5074
0.29996	1.0227	0.23519	1.0025	0.20845	0.54836	0.24172	0.50737
0.29989	1.0227	0.23514	1.0024	0.20845	0.54823	0.24171	0.50723
0.29979	1.0227	0.23514	1.0024	0.20844	0.54821	0.24171	0.50721
0.29968	1.0227	0.23507	1.0024	0.20836	0.54806	0.2417	0.50719
0.29961	1.0227	0.23503	1.0024	0.20834	0.54798	0.24169	0.50708
0.29959	1.0226	0.23501	1.0024	0.20827	0.54786	0.24168	0.507
0.29951	1.0226	0.23497	1.0024	0.20827	0.54784	0.24122	0.50695
0.2995	1.0226	0.23496	1.0024	0.20826	0.54762	0.24117	0.50687
0.29943	1.0226	0.23493	1.0024	0.20819	0.54759	0.24117	0.50687
0.29938	1.0226	0.2349	1.0023	0.20816	0.54755	0.24113	0.50684
0.29936	1.0226	0.23476	1.0023	0.20816	0.54725	0.2411	0.50676
0.29934	1.0226	0.23471	1.0023	0.20815	0.54722	0.24107	0.50658
0.29928	1.0226	0.2347	1.0023	0.20814	0.54716	0.241	0.50654
0.29918	1.0225	0.23456	1.0022	0.20812	0.54712	0.24098	0.50653
0.29916	1.0225	0.23455	1.0022	0.2081	0.54691	0.24098	0.50642
0.29897	1.0225	0.23455	1.0022	0.20805	0.54672	0.24097	0.50642
0.2989	1.0225	0.23454	1.0021	0.20799	0.54668	0.24097	0.50637
0.29889	1.0225	0.23445	1.0021	0.20792	0.54668	0.24093	0.50632
0.29889	1.0225	0.23444	1.0021	0.20787	0.54664	0.24093	0.50627
0.29888	1.0225	0.23444	1.0021	0.20786	0.54661	0.24093	0.50606
0.29884	1.0224	0.23443	1.002	0.20781	0.54654	0.24081	0.50591
0.29877	1.0224	0.23442	1.002	0.20773	0.54646	0.24076	0.50587
0.29869	1.0224	0.2344	1.002	0.20771	0.54635	0.24074	0.50584
0.29866	1.0224	0.2344	1.002	0.20767	0.54635	0.24064	0.50583
0.29864	1.0223	0.23439	1.002	0.20765	0.54621	0.24061	0.50572
0.29861	1.0223	0.23436	1.002	0.20763	0.54607	0.24056	0.50571
0.2986	1.0223	0.23435	1.002	0.20758	0.54593	0.24053	0.50565
0.29854	1.0222	0.23435	1.002	0.20757	0.54592	0.24048	0.50562
0.2984	1.0222	0.23434	1.002	0.20755	0.54586	0.2403	0.50559
0.2983	1.0222	0.2343	1.0019	0.20751	0.54575	0.24024	0.50553
0.29829	1.0222	0.23427	1.0019	0.2074	0.54556	0.24012	0.50553
0.29827	1.0222	0.2342	1.0019	0.20734	0.54551	0.2401	0.50552
0.29821	1.0222	0.23418	1.0018	0.20732	0.5455	0.23999	0.50552
0.29816	1.0221	0.23418	1.0018	0.20731	0.54546	0.23996	0.50552
0.29813	1.0221	0.23412	1.0018	0.20725	0.54542	0.2399	0.50543
0.29809	1.0221	0.23411	1.0018	0.20724	0.54526	0.2399	0.50538
0.29808	1.0221	0.23411	1.0018	0.20715	0.54519	0.23988	0.50528
0.29797	1.022	0.23408	1.0018	0.20714	0.54517	0.23988	0.50521
0.29789	1.022	0.23404	1.0018	0.20695	0.54517	0.23985	0.50519
0.29781	1.022	0.23396	1.0018	0.20694	0.54507	0.23984	0.50518
0.29775	1.022	0.23388	1.0016	0.20693	0.54506	0.23984	0.50517
0.29774	1.022	0.23387	1.0016	0.20688	0.545	0.23982	0.50514
0.29773	1.0219	0.23383	1.0016	0.20681	0.54498	0.2398	0.50508
0.29769	1.0219	0.2338	1.0016	0.20681	0.54471	0.23975	0.50495
0.29762	1.0219	0.23377	1.0016	0.20679	0.5447	0.23975	0.50476
0.29754	1.0219	0.23376	1.0016	0.20678	0.54468	0.23965	0.50475
0.29747	1.0219	0.23372	1.0015	0.20668	0.54459	0.23961	0.50456
0.29738	1.0219	0.23363	1.0015	0.20665	0.54456	0.23952	0.50453
0.29734	1.0219	0.23358	1.0015	0.20663	0.54442	0.2395	0.50452
0.2973	1.0219	0.23353	1.0015	0.2066	0.54436	0.23944	0.50441
0.29728	1.0219	0.23352	1.0015	0.20658	0.54428	0.23939	0.50439
0.2972	1.0219	0.23343	1.0015	0.20656	0.54401	0.23939	0.50437
0.29713	1.0219	0.23343	1.0014	0.20655	0.54395	0.23936	0.50423
0.29707	1.0218	0.23338	1.0014	0.20651	0.54394	0.23928	0.50422
0.29698	1.0218	0.23338	1.0014	0.20651	0.54392	0.23922	0.5042
0.29691	1.0218	0.23331	1.0014	0.20649	0.54386	0.23922	0.50418
0.29689	1.0218	0.23328	1.0014	0.20646	0.54367	0.23914	0.50416
0.29683	1.0218	0.23327	1.0014	0.20644	0.5436	0.23914	0.50416
0.29683	1.0218	0.23324	1.0014	0.20641	0.54352	0.23904	0.50399
0.29676	1.0218	0.23323	1.0013	0.20637	0.54351	0.23904	0.50397
0.29673	1.0218	0.23323	1.0013	0.20633	0.54342	0.23894	0.50396
0.29672	1.0217	0.23322	1.0013	0.20632	0.54338	0.23893	0.5038
0.29665	1.0217	0.23317	1.0013	0.20628	0.54333	0.23872	0.50365
0.29665	1.0217	0.23317	1.0012	0.20626	0.54315	0.23871	0.50362
0.29665	1.0217	0.23312	1.0012	0.20625	0.54288	0.23868	0.50358
0.29662	1.0217	0.23311	1.0012	0.20619	0.54268	0.23866	0.50343
0.29661	1.0217	0.23307	1.0012	0.20617	0.54265	0.23851	0.50341
0.29659	1.0217	0.23296	1.0012	0.20616	0.54258	0.23841	0.50331
0.29643	1.0217	0.23292	1.0011	0.20615	0.54253	0.23841	0.50328
0.29641	1.0217	0.23291	1.0011	0.20609	0.54243	0.23837	0.50322
0.29633	1.0217	0.23287	1.0011	0.20609	0.54242	0.23836	0.50319
0.29628	1.0217	0.23284	1.0011	0.20608	0.54239	0.23827	0.50317
0.29626	1.0217	0.23279	1.0011	0.20607	0.54209	0.23824	0.50313
0.29619	1.0216	0.23277	1.0011	0.20602	0.5419	0.23819	0.50297
0.29617	1.0216	0.23276	1.0011	0.20594	0.54188	0.23817	0.50295
0.29613	1.0216	0.23275	1.001	0.20588	0.54187	0.23816	0.50294
0.29606	1.0216	0.23274	1.001	0.20583	0.54174	0.2381	0.50289
0.29601	1.0216	0.23268	1.001	0.20578	0.5416	0.23806	0.50269
0.29598	1.0216	0.23266	1.001	0.20576	0.54151	0.23801	0.50267
0.29595	1.0216	0.23266	1.001	0.20574	0.54144	0.23801	0.50264
0.29591	1.0216	0.23265	1.001	0.2057	0.54138	0.23798	0.50263
0.2959	1.0216	0.23258	1.0009	0.20568	0.54126	0.23798	0.50251
0.2959	1.0216	0.23251	1.0009	0.20568	0.54126	0.23793	0.50248
0.29582	1.0215	0.2325	1.0009	0.20567	0.54119	0.2379	0.50248
0.29573	1.0215	0.23249	1.0009	0.20565	0.5411	0.23785	0.50247
0.29571	1.0214	0.23247	1.0009	0.20562	0.54109	0.23782	0.50243
0.29568	1.0214	0.23245	1.0009	0.2056	0.5409	0.2378	0.5024
0.29568	1.0214	0.23242	1.0009	0.20553	0.54074	0.23777	0.5024
0.29564	1.0214	0.23237	1.0008	0.20549	0.54074	0.23771	0.50235
0.29564	1.0213	0.23233	1.0008	0.20547	0.54062	0.23769	0.50226
0.29564	1.0213	0.2323	1.0008	0.20547	0.54061	0.23767	0.50223
0.29563	1.0213	0.23213	1.0008	0.20545	0.5405	0.23765	0.50201
0.2956	1.0213	0.23213	1.0008	0.20545	0.5405	0.23764	0.50199
0.29558	1.0213	0.23211	1.0008	0.20539	0.54043	0.23764	0.5019
0.29551	1.0213	0.23209	1.0008	0.20537	0.54036	0.23757	0.50185
0.29551	1.0213	0.23207	1.0008	0.20536	0.54033	0.23741	0.50183
0.29549	1.0212	0.23203	1.0008	0.20534	0.54032	0.23733	0.5018
0.29548	1.0212	0.23201	1.0008	0.20529	0.54019	0.23731	0.50177
0.29544	1.0212	0.23199	1.0007	0.20529	0.54018	0.23729	0.50177
0.29542	1.0212	0.23194	1.0007	0.20525	0.54014	0.23719	0.50167
0.29542	1.0212	0.23194	1.0007	0.20524	0.54009	0.23708	0.50158
0.29541	1.0212	0.23193	1.0007	0.20519	0.53991	0.23704	0.50155
0.2954	1.0212	0.23192	1.0007	0.20519	0.53983	0.23696	0.50153
0.29537	1.0212	0.23192	1.0007	0.20515	0.53972	0.23696	0.50144
0.2953	1.0211	0.23191	1.0007	0.20514	0.5397	0.2369	0.50138
0.29527	1.0211	0.23186	1.0007	0.20512	0.5397	0.23689	0.50137
0.29523	1.0211	0.23185	1.0007	0.20509	0.53969	0.23686	0.50133
0.2952	1.0211	0.23184	1.0007	0.20508	0.53938	0.23679	0.50126
0.29516	1.0211	0.23181	1.0007	0.20508	0.53938	0.23679	0.50124
0.29515	1.0211	0.23181	1.0006	0.20506	0.53929	0.23678	0.50122
0.29514	1.0211	0.2318	1.0006	0.20502	0.5392	0.23676	0.50119
0.29512	1.0211	0.23174	1.0006	0.20502	0.53919	0.23663	0.50117
0.29512	1.021	0.23162	1.0006	0.20501	0.53904	0.23652	0.50111
0.29493	1.021	0.23155	1.0006	0.20496	0.53901	0.23648	0.50084
0.29493	1.021	0.23149	1.0005	0.20491	0.53886	0.23628	0.50084
0.29493	1.021	0.23148	1.0005	0.20482	0.53882	0.23627	0.50083
0.29491	1.021	0.23148	1.0005	0.20479	0.53873	0.23626	0.50081
0.29487	1.021	0.23147	1.0005	0.20478	0.53862	0.23621	0.50072
0.29486	1.021	0.23136	1.0004	0.20475	0.53852	0.23614	0.50064
0.29481	1.021	0.23134	1.0004	0.20464	0.53849	0.2361	0.50064
0.29476	1.021	0.2312	1.0004	0.20451	0.53832	0.2361	0.50064
0.29475	1.021	0.2312	1.0004	0.20444	0.53832	0.23609	0.50063
0.29474	1.021	0.23118	1.0004	0.20442	0.53832	0.23609	0.50061
0.29474	1.021	0.23107	1.0004	0.20441	0.53828	0.23608	0.50061
0.29473	1.0209	0.23101	1.0004	0.2043	0.53824	0.23608	0.50058
0.29473	1.0209	0.23101	1.0004	0.20428	0.53815	0.23607	0.50048
0.29471	1.0209	0.231	1.0003	0.20426	0.53814	0.23603	0.50043
0.2947	1.0208	0.231	1.0003	0.20425	0.53813	0.23587	0.50041
0.2947	1.0208	0.23093	1.0003	0.20423	0.53786	0.23577	0.50038
0.29459	1.0208	0.2308	1.0003	0.20422	0.53777	0.23569	0.50036
0.29457	1.0208	0.23078	1.0003	0.2042	0.53771	0.23568	0.50034
0.29455	1.0208	0.23073	1.0003	0.20418	0.5377	0.23566	0.50033
0.29446	1.0208	0.2307	1.0003	0.20417	0.5377	0.23563	0.5003
0.29443	1.0208	0.23069	1.0002	0.20409	0.5377	0.23563	0.50027
0.2943	1.0208	0.23066	1.0002	0.20408	0.53769	0.23559	0.50025
0.29429	1.0208	0.23053	1.0002	0.20399	0.53766	0.23552	0.50016
0.29427	1.0207	0.23053	1.0002	0.20397	0.53764	0.23551	0.50016
0.29419	1.0207	0.23052	1.0001	0.20397	0.53757	0.23551	0.50013
0.29418	1.0207	0.23052	1.0001	0.20393	0.53754	0.23548	0.50011
0.29417	1.0207	0.23048	1.0001	0.20391	0.53748	0.23547	0.50008
0.29411	1.0207	0.23046	1.0001	0.2039	0.53736	0.23532	0.50008
0.2941	1.0207	0.23042	1.0001	0.20388	0.53731	0.23532	0.50003
0.29409	1.0207	0.23033	1.0001	0.20386	0.53723	0.23531	0.50003
0.29406	1.0206	0.23028	1.0001	0.20382	0.53721	0.23529	0.50001
0.29404	1.0206	0.23027	1.0001	0.20382	0.53714	0.23526	0.49997
0.29397	1.0205	0.23022	1.0001	0.2038	0.5371	0.23521	0.49967
0.29379	1.0205	0.23019	1	0.2038	0.53708	0.2351	0.49958
0.29379	1.0205	0.23018	1	0.20379	0.53695	0.23503	0.49947
0.29377	1.0205	0.23018	1	0.20379	0.53681	0.23499	0.49943
0.29375	1.0205	0.23013	1	0.20375	0.53675	0.23498	0.4994
0.29375	1.0205	0.23013	1	0.20375	0.53654	0.23496	0.49936
0.29362	1.0205	0.23006	0.99996	0.20371	0.53645	0.23495	0.49927
0.29355	1.0205	0.23004	0.99996	0.20371	0.53643	0.23494	0.49919
0.29341	1.0205	0.23001	0.99994	0.2037	0.53634	0.23494	0.49919
0.29338	1.0204	0.22997	0.99994	0.20369	0.53617	0.23494	0.49917
0.29338	1.0204	0.22996	0.99992	0.20367	0.53611	0.23491	0.49914
0.29336	1.0204	0.22992	0.99992	0.20366	0.53599	0.2349	0.49902
0.29335	1.0204	0.22991	0.99991	0.20359	0.53596	0.23489	0.49898
0.29332	1.0204	0.22987	0.9999	0.20355	0.53578	0.23484	0.49895
0.29329	1.0203	0.22985	0.9999	0.20345	0.53568	0.23482	0.49895
0.29327	1.0203	0.22984	0.9999	0.20343	0.53567	0.23477	0.49895
0.29325	1.0203	0.22982	0.99988	0.2034	0.53559	0.23475	0.4989
0.29322	1.0203	0.2298	0.99985	0.2034	0.53552	0.23471	0.49888
0.29317	1.0203	0.22979	0.99985	0.2034	0.53531	0.2347	0.49882
0.29316	1.0203	0.22979	0.99985	0.20339	0.53531	0.23468	0.49881
0.29315	1.0203	0.22977	0.9998	0.20338	0.53531	0.23465	0.4988
0.29315	1.0203	0.22977	0.9998	0.20333	0.53522	0.23454	0.49876
0.29314	1.0202	0.22976	0.99978	0.20332	0.53519	0.23452	0.49871
0.29307	1.0202	0.2297	0.99978	0.20332	0.53518	0.2345	0.49866
0.29301	1.0202	0.2297	0.99975	0.2033	0.53499	0.23447	0.4986
0.29295	1.0202	0.22968	0.99975	0.20318	0.53477	0.23439	0.49854
0.29295	1.0202	0.22967	0.99974	0.20317	0.53473	0.23436	0.49851
0.29294	1.0202	0.22966	0.99974	0.20306	0.53472	0.23432	0.49837
0.29294	1.0202	0.22964	0.99974	0.20302	0.5346	0.23425	0.49837
0.29293	1.0201	0.22959	0.99974	0.20301	0.53444	0.23421	0.49834
0.29289	1.0201	0.22954	0.99972	0.20298	0.5343	0.23416	0.49827
0.29287	1.0201	0.22952	0.9997	0.20294	0.53418	0.234	0.49824
0.2928	1.0201	0.2295	0.99969	0.20289	0.53416	0.23377	0.49824
0.29279	1.02	0.22949	0.99967	0.20287	0.53415	0.23368	0.4982
0.29275	1.02	0.22944	0.99967	0.20286	0.53402	0.2336	0.49817
0.29271	1.02	0.22938	0.99966	0.20283	0.53402	0.23358	0.49805
0.2927	1.02	0.22937	0.99966	0.20279	0.53381	0.23354	0.49803
0.29246	1.02	0.22935	0.99965	0.20278	0.53341	0.23351	0.49801
0.29241	1.0199	0.22933	0.99965	0.20275	0.53338	0.23345	0.49797
0.29239	1.0199	0.22931	0.99964	0.20274	0.53329	0.23344	0.49792
0.29236	1.0199	0.22925	0.99963	0.20265	0.53327	0.23343	0.49785
0.2923	1.0199	0.22923	0.99963	0.20264	0.53321	0.23342	0.49763
0.29225	1.0199	0.22923	0.99963	0.20263	0.53311	0.23339	0.49758
0.29217	1.0199	0.22922	0.99961	0.20263	0.533	0.23333	0.49756
0.29207	1.0199	0.22919	0.99961	0.20259	0.53292	0.23331	0.49756
0.29206	1.0199	0.22918	0.99959	0.20255	0.5328	0.23331	0.49754
0.29184	1.0199	0.22915	0.99956	0.20242	0.53265	0.23318	0.49749
0.29182	1.0198	0.22914	0.99954	0.2024	0.5326	0.23314	0.49741
0.29178	1.0198	0.22913	0.99953	0.2024	0.53257	0.23312	0.49741
0.29177	1.0198	0.22911	0.99952	0.20239	0.53246	0.23312	0.49739
0.29176	1.0198	0.22904	0.99952	0.20238	0.53234	0.23305	0.49738
0.29172	1.0198	0.229	0.99952	0.20236	0.53232	0.23304	0.49737
0.29172	1.0198	0.22898	0.99951	0.20231	0.53223	0.23302	0.49729
0.2917	1.0198	0.22894	0.99951	0.20228	0.53191	0.233	0.49728
0.29168	1.0198	0.2288	0.9995	0.20221	0.53191	0.23298	0.49725
0.29165	1.0197	0.22878	0.99949	0.20217	0.53186	0.23294	0.49722
0.29164	1.0197	0.22877	0.99948	0.20214	0.53176	0.23293	0.49716
0.29152	1.0197	0.22874	0.99948	0.20207	0.53163	0.23292	0.49711
0.2915	1.0197	0.22873	0.99948	0.20207	0.53152	0.23292	0.49707
0.29146	1.0197	0.22872	0.99947	0.20196	0.53062	0.23281	0.497
0.29144	1.0197	0.2287	0.99947	0.20194	0.53037	0.2328	0.49698
0.29138	1.0197	0.22866	0.99944	0.2019	0.53024	0.23279	0.49696
0.29136	1.0197	0.22864	0.99937	0.2019	0.53019	0.23272	0.49685
0.29136	1.0197	0.22864	0.99936	0.20185	0.53017	0.2327	0.4967
0.29128	1.0197	0.22862	0.99936	0.20184	0.53015	0.2325	0.49669
0.29124	1.0197	0.22858	0.99935	0.20183	0.52996	0.23239	0.49655
0.29118	1.0197	0.22856	0.99935	0.20182	0.5298	0.2323	0.49652
0.29116	1.0197	0.22854	0.99934	0.20177	0.52978	0.2323	0.49651
0.29113	1.0197	0.22854	0.99931	0.20177	0.5297	0.23228	0.49648
0.29095	1.0196	0.22854	0.99929	0.20164	0.52955	0.23221	0.49648
0.29088	1.0196	0.22851	0.99929	0.20164	0.5293	0.2322	0.49645
0.2908	1.0196	0.22849	0.99927	0.20154	0.52917	0.23219	0.49644
0.29079	1.0196	0.22848	0.99923	0.2015	0.52916	0.23216	0.49636
0.29071	1.0196	0.22845	0.99923	0.20144	0.52902	0.23207	0.49633
0.29069	1.0196	0.22844	0.99922	0.20144	0.52901	0.23206	0.49627
0.29068	1.0196	0.22844	0.99922	0.20142	0.52895	0.23206	0.49621
0.29067	1.0195	0.22843	0.99921	0.2014	0.52892	0.23205	0.49606
0.29065	1.0195	0.22839	0.9992	0.2014	0.52883	0.232	0.49592
0.29054	1.0195	0.22838	0.9992	0.20139	0.52882	0.23196	0.49592
0.29048	1.0195	0.22834	0.99919	0.20138	0.52837	0.23177	0.49589
0.29043	1.0195	0.22831	0.99917	0.20136	0.52837	0.23165	0.49581
0.2904	1.0195	0.22822	0.99915	0.2013	0.52831	0.23165	0.49575
0.29039	1.0195	0.2282	0.99913	0.20127	0.52821	0.23148	0.49573
0.29035	1.0195	0.2282	0.99911	0.20123	0.52819	0.23146	0.49572
0.29029	1.0194	0.22819	0.99907	0.20122	0.52811	0.23142	0.49572
0.29027	1.0194	0.22819	0.99907	0.20116	0.52807	0.23138	0.4957
0.29026	1.0194	0.22814	0.99907	0.20116	0.52796	0.23131	0.49559
0.29021	1.0194	0.22812	0.99906	0.20115	0.52786	0.23128	0.49558
0.2902	1.0194	0.22811	0.99903	0.20113	0.52775	0.23124	0.49552
0.29019	1.0194	0.2281	0.999	0.20111	0.52775	0.23115	0.49551
0.29017	1.0194	0.22801	0.999	0.20111	0.52774	0.23114	0.4955
0.29017	1.0194	0.22794	0.99899	0.20109	0.52758	0.23106	0.49544
0.29016	1.0193	0.22794	0.99899	0.20105	0.52751	0.231	0.49542
0.29012	1.0193	0.22794	0.99897	0.20103	0.52746	0.23085	0.49538
0.29008	1.0193	0.22793	0.99895	0.20102	0.52744	0.23083	0.49536
0.29006	1.0193	0.22785	0.99892	0.201	0.52741	0.23071	0.49527
0.29005	1.0193	0.22784	0.99891	0.201	0.5274	0.2307	0.49526
0.28995	1.0193	0.22783	0.9989	0.20099	0.52739	0.23064	0.49525
0.28994	1.0192	0.2278	0.99889	0.20098	0.52736	0.23063	0.4952
0.28986	1.0192	0.22762	0.99888	0.2009	0.52735	0.23052	0.49511
0.28985	1.0192	0.22755	0.99887	0.20089	0.52733	0.23051	0.495
0.28979	1.0192	0.22755	0.99882	0.20088	0.52722	0.23044	0.49499
0.28972	1.0192	0.22752	0.99882	0.20088	0.52719	0.2304	0.4949
0.28964	1.0192	0.22752	0.9988	0.20084	0.52704	0.23038	0.49474
0.28963	1.0192	0.22745	0.99879	0.20079	0.52703	0.2303	0.49457
0.28962	1.0192	0.22743	0.99876	0.20075	0.52682	0.23028	0.49457
0.28961	1.0192	0.22741	0.99873	0.20074	0.52678	0.23014	0.49455
0.28961	1.0192	0.2273	0.99872	0.20074	0.52671	0.23014	0.49452
0.28958	1.0192	0.22728	0.9987	0.20071	0.52646	0.23012	0.4945
0.28957	1.0192	0.22718	0.99867	0.20071	0.52644	0.23004	0.49444
0.28955	1.0192	0.22716	0.99866	0.2007	0.52611	0.2298	0.49442
0.28949	1.0192	0.22709	0.99865	0.20069	0.52594	0.22978	0.49425
0.28944	1.0191	0.22704	0.99863	0.20068	0.52593	0.22973	0.49423
0.28941	1.0191	0.22701	0.99861	0.20064	0.52592	0.22959	0.49419
0.28941	1.0191	0.22699	0.99852	0.20062	0.52575	0.22959	0.49402
0.28939	1.0191	0.22698	0.99851	0.20061	0.52568	0.22949	0.49399
0.28936	1.0191	0.22695	0.99849	0.20061	0.52566	0.22947	0.49398
0.28935	1.0191	0.22691	0.99846	0.20058	0.52566	0.22947	0.4939
0.28934	1.0191	0.2269	0.99845	0.20051	0.52565	0.22942	0.49387
0.28931	1.0191	0.22689	0.99845	0.20049	0.52554	0.22941	0.49377
0.28923	1.019	0.22687	0.99844	0.20048	0.52548	0.22939	0.49367
0.28919	1.019	0.22687	0.99843	0.20045	0.52529	0.22939	0.49365
0.28918	1.019	0.22683	0.99841	0.20044	0.52519	0.22936	0.49365
0.28918	1.019	0.22682	0.99837	0.20044	0.52518	0.22932	0.4936
0.28918	1.019	0.22679	0.99835	0.20042	0.52517	0.22932	0.4936
0.28917	1.019	0.22677	0.99834	0.20041	0.52515	0.22928	0.49359
0.28916	1.019	0.22676	0.99834	0.20041	0.5251	0.22924	0.49352
0.28912	1.019	0.2267	0.99833	0.20034	0.52503	0.22923	0.49351
0.28901	1.019	0.22657	0.99828	0.20024	0.52477	0.2292	0.49342
0.28893	1.019	0.22655	0.99828	0.20022	0.52477	0.22913	0.49329
0.28889	1.019	0.22655	0.99823	0.20018	0.52472	0.22891	0.49327
0.28885	1.019	0.22654	0.99822	0.20015	0.52471	0.2289	0.49325
0.28884	1.019	0.22653	0.99822	0.20009	0.52465	0.22888	0.49324
0.2888	1.0189	0.22653	0.99821	0.20007	0.52465	0.22888	0.49321
0.28876	1.0189	0.22646	0.99821	0.20006	0.52458	0.22876	0.49319
0.28875	1.0189	0.22645	0.9982	0.20003	0.52447	0.22875	0.49315
0.28875	1.0189	0.22632	0.99816	0.19996	0.52445	0.22875	0.4931
0.28871	1.0189	0.2263	0.99813	0.19994	0.5244	0.22874	0.49305
0.2887	1.0189	0.22629	0.9981	0.19993	0.52434	0.22863	0.49289
0.28862	1.0188	0.22623	0.99809	0.19992	0.5242	0.22863	0.49285
0.28861	1.0188	0.22622	0.99808	0.19991	0.52412	0.22862	0.49269
0.28857	1.0188	0.22616	0.99807	0.19988	0.52407	0.22857	0.49267
0.28849	1.0188	0.22615	0.99806	0.19986	0.524	0.22853	0.49262
0.28845	1.0188	0.22613	0.99806	0.19979	0.52393	0.22844	0.49259
0.28844	1.0187	0.22611	0.99804	0.19977	0.52393	0.22844	0.49259
0.28841	1.0187	0.22606	0.99803	0.19966	0.5238	0.2284	0.49259
0.28838	1.0187	0.22605	0.99801	0.19963	0.52374	0.2283	0.49254
0.28836	1.0187	0.22603	0.99801	0.19961	0.52369	0.22828	0.49252
0.28834	1.0187	0.22597	0.99798	0.19956	0.52367	0.22806	0.4925
0.28827	1.0187	0.22595	0.99798	0.19953	0.5236	0.22806	0.49242
0.28826	1.0187	0.22593	0.99795	0.19952	0.52346	0.22805	0.49241
0.28826	1.0187	0.22584	0.99795	0.19948	0.52346	0.22802	0.49238
0.28824	1.0186	0.22581	0.99795	0.19942	0.52342	0.228	0.49237
0.28821	1.0186	0.2258	0.99794	0.19939	0.52338	0.22793	0.49235
0.28816	1.0186	0.22579	0.99792	0.19932	0.52327	0.22786	0.4923
0.28815	1.0186	0.22578	0.99791	0.1993	0.52321	0.22783	0.49229
0.28813	1.0186	0.22575	0.9979	0.19929	0.52314	0.22779	0.49224
0.28812	1.0186	0.22573	0.99789	0.19925	0.52303	0.22778	0.49223
0.28809	1.0186	0.22573	0.99778	0.19922	0.52302	0.22773	0.49223
0.28807	1.0185	0.22572	0.99776	0.19921	0.52274	0.22772	0.49205
0.28806	1.0185	0.22562	0.99775	0.19918	0.52273	0.2277	0.49204
0.28798	1.0185	0.22561	0.99775	0.19916	0.52261	0.22763	0.49201
0.28795	1.0185	0.22554	0.99774	0.19911	0.5226	0.2275	0.49196
0.28795	1.0185	0.22547	0.99774	0.19908	0.52258	0.22745	0.49189
0.28792	1.0184	0.2254	0.99772	0.19906	0.52255	0.22739	0.49187
0.2879	1.0184	0.2254	0.99772	0.19902	0.52254	0.22735	0.49185
0.28787	1.0184	0.22537	0.9977	0.19901	0.52251	0.22731	0.49185
0.28786	1.0184	0.22537	0.99769	0.199	0.52249	0.22724	0.4918
0.28785	1.0184	0.22533	0.99767	0.19893	0.52247	0.22721	0.49177
0.28768	1.0184	0.22532	0.99765	0.19886	0.52247	0.22718	0.49177
0.28768	1.0184	0.22531	0.99764	0.19885	0.52243	0.2271	0.49174
0.28766	1.0184	0.22528	0.99763	0.19885	0.52236	0.22706	0.49169
0.28758	1.0184	0.22527	0.99759	0.19885	0.52235	0.22698	0.49152
0.28753	1.0184	0.22526	0.99757	0.19881	0.52231	0.22695	0.49146
0.28753	1.0183	0.22524	0.99757	0.19879	0.52221	0.22686	0.49133
0.2875	1.0183	0.22524	0.99756	0.19879	0.52209	0.22681	0.49124
0.28748	1.0183	0.22511	0.99756	0.19877	0.52206	0.22679	0.49112
0.28748	1.0183	0.22494	0.99756	0.19876	0.522	0.22679	0.49106
0.28747	1.0183	0.22492	0.99755	0.19869	0.52179	0.22677	0.49105
0.28745	1.0183	0.2249	0.99754	0.19868	0.52177	0.22667	0.49103
0.28744	1.0183	0.22483	0.99752	0.19868	0.52163	0.22667	0.49094
0.28741	1.0183	0.22482	0.99752	0.19868	0.5216	0.22663	0.49075
0.2874	1.0183	0.2248	0.99751	0.19864	0.52149	0.22663	0.49063
0.28737	1.0183	0.22479	0.99748	0.19863	0.52137	0.22662	0.4906
0.28735	1.0182	0.22477	0.99748	0.1986	0.52136	0.22662	0.49056
0.28735	1.0182	0.22476	0.99747	0.1986	0.52131	0.22662	0.49045
0.28732	1.0182	0.22473	0.99747	0.19859	0.5213	0.22656	0.49043
0.28727	1.0182	0.22472	0.99747	0.19857	0.52126	0.22655	0.49038
0.28725	1.0182	0.22469	0.99746	0.19853	0.52126	0.22646	0.49035
0.28723	1.0182	0.22468	0.99745	0.19849	0.52107	0.22645	0.49022
0.2872	1.0182	0.22462	0.99745	0.19847	0.52096	0.22645	0.4902
0.28716	1.0182	0.22462	0.99744	0.19838	0.52092	0.22644	0.49018
0.28715	1.0182	0.22461	0.99744	0.19837	0.5209	0.22642	0.49016
0.28712	1.0182	0.22457	0.99743	0.19833	0.52054	0.22641	0.49015
0.2871	1.0182	0.22456	0.99742	0.19832	0.52048	0.22637	0.49014
0.28701	1.0182	0.22455	0.99741	0.19831	0.52042	0.22631	0.4901
0.28699	1.0182	0.22452	0.9974	0.19831	0.52029	0.22622	0.49004
0.28698	1.0182	0.22449	0.9974	0.19829	0.52021	0.22622	0.49002
0.28696	1.0182	0.22448	0.99737	0.19828	0.52019	0.22618	0.48999
0.28693	1.0181	0.22448	0.99735	0.19826	0.52007	0.22611	0.48993
0.28692	1.0181	0.2244	0.99734	0.19822	0.52001	0.22609	0.48985
0.2869	1.0181	0.22436	0.99734	0.19819	0.5199	0.22609	0.48982
0.28688	1.0181	0.22436	0.99733	0.19819	0.51977	0.226	0.48972
0.28687	1.0181	0.22424	0.99731	0.19814	0.51962	0.22595	0.48969
0.28677	1.018	0.22421	0.99731	0.19814	0.51939	0.22591	0.48964
0.28674	1.018	0.22421	0.9973	0.19814	0.51938	0.22587	0.48949
0.28672	1.018	0.22416	0.99729	0.19813	0.51932	0.22585	0.48946
0.28671	1.018	0.22416	0.99727	0.19813	0.51929	0.22584	0.48943
0.28671	1.018	0.22414	0.99727	0.19812	0.5192	0.22582	0.48937
0.28666	1.018	0.22407	0.99726	0.19812	0.5192	0.22577	0.48936
0.28664	1.018	0.22404	0.99726	0.19812	0.51919	0.22564	0.48932
0.28663	1.018	0.22403	0.99725	0.19808	0.51903	0.22564	0.48931
0.28659	1.018	0.22402	0.99724	0.19808	0.51875	0.2256	0.48929
0.28654	1.018	0.22399	0.99721	0.19806	0.51869	0.2256	0.48919
0.28649	1.018	0.22397	0.99715	0.19806	0.51862	0.22556	0.48908
0.28644	1.0179	0.22396	0.99712	0.19804	0.51856	0.22546	0.48907
0.28644	1.0179	0.22396	0.99711	0.19802	0.51855	0.22545	0.48903
0.28642	1.0179	0.22395	0.99706	0.198	0.51853	0.22542	0.48897
0.28639	1.0179	0.22394	0.99706	0.198	0.51851	0.22538	0.48897
0.28634	1.0179	0.22392	0.99702	0.19795	0.51847	0.22535	0.48896
0.28631	1.0179	0.2239	0.99701	0.19789	0.51839	0.22534	0.48895
0.28624	1.0179	0.22386	0.997	0.19789	0.51834	0.2253	0.48894
0.2862	1.0179	0.22385	0.997	0.19788	0.51832	0.22528	0.48891
0.28617	1.0179	0.22384	0.99699	0.19784	0.51811	0.22528	0.4889
0.28605	1.0178	0.22383	0.99698	0.19784	0.51806	0.22527	0.48889
0.28596	1.0178	0.2238	0.99698	0.1978	0.51797	0.2252	0.4888
0.28594	1.0178	0.22379	0.99698	0.19776	0.51796	0.2252	0.4888
0.28594	1.0178	0.22376	0.99697	0.19775	0.51783	0.22515	0.48876
0.28594	1.0178	0.22374	0.99697	0.19775	0.51776	0.22513	0.48872
0.28591	1.0178	0.22373	0.99697	0.19772	0.51772	0.22511	0.48859
0.28589	1.0178	0.22372	0.99696	0.19771	0.51771	0.225	0.48856
0.28589	1.0178	0.22369	0.99695	0.1977	0.51766	0.22498	0.48855
0.28584	1.0178	0.22368	0.99694	0.19768	0.51748	0.22491	0.48845
0.2858	1.0178	0.22363	0.99691	0.19764	0.51744	0.22488	0.4884
0.28573	1.0177	0.2236	0.9969	0.1976	0.51733	0.22483	0.48838
0.28572	1.0177	0.22357	0.99685	0.19757	0.51723	0.22473	0.48836
0.28571	1.0177	0.22353	0.99685	0.19756	0.51702	0.22473	0.48835
0.28569	1.0177	0.22351	0.99684	0.19754	0.51694	0.22462	0.48834
0.28567	1.0177	0.22349	0.99684	0.19753	0.51682	0.22461	0.48834
0.28567	1.0177	0.22344	0.99684	0.19746	0.5168	0.22457	0.48832
0.28567	1.0176	0.22343	0.99684	0.19746	0.51678	0.22456	0.48831
0.28564	1.0176	0.22342	0.99682	0.19743	0.5167	0.22455	0.48822
0.28564	1.0176	0.22338	0.99681	0.19743	0.51668	0.22451	0.48821
0.28562	1.0176	0.22338	0.99679	0.19741	0.5166	0.22449	0.48812
0.28557	1.0176	0.22335	0.99679	0.19735	0.51657	0.22438	0.48811
0.28552	1.0176	0.22333	0.99677	0.19735	0.51653	0.22437	0.48808
0.28552	1.0176	0.2233	0.99676	0.19728	0.51637	0.22434	0.48803
0.2855	1.0176	0.22329	0.99676	0.19727	0.51621	0.22434	0.48802
0.2855	1.0176	0.22325	0.99674	0.19724	0.51606	0.22423	0.48802
0.28545	1.0175	0.22324	0.99671	0.19719	0.51603	0.22405	0.488
0.28543	1.0175	0.22323	0.9967	0.19717	0.51603	0.22401	0.48799
0.28542	1.0175	0.22319	0.99668	0.19712	0.51594	0.22401	0.48794
0.28542	1.0175	0.22318	0.99668	0.19712	0.5159	0.22396	0.48793
0.28541	1.0175	0.22318	0.99668	0.19709	0.51587	0.22393	0.48792
0.28541	1.0174	0.22316	0.99665	0.19708	0.51573	0.22392	0.48792
0.28539	1.0174	0.2231	0.99665	0.19704	0.51569	0.22386	0.48783
0.28538	1.0174	0.2231	0.99662	0.19692	0.51567	0.22377	0.48779
0.2853	1.0174	0.22309	0.99661	0.19688	0.51564	0.22375	0.48779
0.28529	1.0174	0.22309	0.9966	0.19685	0.51541	0.22369	0.48776
0.28523	1.0174	0.22304	0.99658	0.19682	0.51537	0.22367	0.48775
0.28523	1.0174	0.22304	0.99657	0.19682	0.51528	0.22359	0.48773
0.28523	1.0174	0.22299	0.99657	0.19681	0.51516	0.22357	0.48772
0.28519	1.0173	0.22293	0.99655	0.1968	0.51512	0.22356	0.4877
0.28518	1.0173	0.22282	0.99653	0.19678	0.51506	0.22347	0.4877
0.28517	1.0173	0.22281	0.99652	0.19666	0.51493	0.22323	0.48768
0.28517	1.0173	0.22279	0.99647	0.19662	0.51473	0.22319	0.48764
0.28517	1.0173	0.22271	0.99645	0.19657	0.51465	0.22315	0.48763
0.28514	1.0173	0.22267	0.99645	0.19655	0.51461	0.22313	0.48751
0.28506	1.0173	0.22264	0.99643	0.1965	0.51453	0.22313	0.48751
0.28506	1.0173	0.22263	0.99643	0.19648	0.51445	0.22304	0.48751
0.28505	1.0173	0.2226	0.99642	0.19648	0.51441	0.22303	0.4875
0.28501	1.0173	0.2226	0.99639	0.19648	0.51433	0.22303	0.48749
0.28498	1.0173	0.22255	0.99638	0.19646	0.51432	0.22297	0.48747
0.28492	1.0172	0.22252	0.99634	0.19643	0.51425	0.22297	0.48745
0.28487	1.0172	0.22252	0.99634	0.19643	0.51407	0.2229	0.48739
0.28485	1.0172	0.22251	0.99634	0.19641	0.51403	0.22287	0.48737
0.2848	1.0172	0.22249	0.99634	0.1964	0.5139	0.22286	0.48733
0.28477	1.0172	0.22247	0.99633	0.1964	0.51369	0.22282	0.48718
0.28466	1.0172	0.22247	0.99632	0.19637	0.51367	0.22279	0.48713
0.28465	1.0172	0.22245	0.9963	0.19635	0.51367	0.22273	0.48707
0.28464	1.0172	0.22243	0.99628	0.19631	0.51355	0.22266	0.48707
0.28464	1.0172	0.2224	0.99627	0.19631	0.51346	0.22265	0.48698
0.2846	1.0171	0.22237	0.9962	0.19629	0.5133	0.22262	0.48689
0.28455	1.0171	0.22236	0.9962	0.19628	0.51294	0.2226	0.48687
0.28451	1.0171	0.22234	0.99617	0.1962	0.5129	0.22258	0.48687
0.28447	1.0171	0.22234	0.99616	0.19617	0.51278	0.22253	0.48687
0.28446	1.0171	0.22234	0.99615	0.19617	0.51277	0.22249	0.48679
0.28439	1.0171	0.22232	0.99615	0.19613	0.51272	0.22249	0.48677
0.28437	1.0171	0.22231	0.99614	0.19609	0.5127	0.22238	0.48672
0.28435	1.0171	0.22231	0.99614	0.196	0.51255	0.22237	0.4867
0.28434	1.0171	0.22226	0.9961	0.19595	0.51252	0.22236	0.4867
0.28433	1.0171	0.22225	0.9961	0.19591	0.5125	0.22223	0.48663
0.28428	1.0171	0.22224	0.99609	0.19591	0.51215	0.22218	0.48663
0.28426	1.0171	0.22222	0.99609	0.19589	0.51211	0.22215	0.48647
0.2842	1.0171	0.22219	0.99607	0.19586	0.51208	0.22214	0.48641
0.2842	1.017	0.22218	0.99607	0.19575	0.51205	0.22212	0.48634
0.28418	1.017	0.22217	0.99605	0.19571	0.51201	0.22211	0.48633
0.28414	1.017	0.22206	0.99603	0.19568	0.51183	0.22207	0.48626
0.28413	1.017	0.22201	0.99601	0.19565	0.5118	0.22202	0.48625
0.28406	1.017	0.222	0.996	0.19562	0.51179	0.22198	0.48624
0.28403	1.017	0.22193	0.996	0.1956	0.51178	0.22198	0.48624
0.28397	1.017	0.22191	0.99599	0.19554	0.51177	0.22195	0.48618
0.28395	1.017	0.22182	0.99597	0.19553	0.51169	0.22184	0.48602
0.28393	1.017	0.22178	0.99596	0.19553	0.51157	0.22183	0.48598
0.2839	1.017	0.22176	0.99591	0.19552	0.51151	0.22182	0.48592
0.28385	1.017	0.22176	0.99589	0.19544	0.5115	0.22181	0.48589
0.28382	1.017	0.22175	0.99589	0.19543	0.51145	0.22176	0.48572
0.28381	1.017	0.22175	0.99589	0.19537	0.51129	0.2217	0.48562
0.28378	1.017	0.22174	0.99588	0.19534	0.51126	0.22168	0.48557
0.28375	1.017	0.22173	0.99587	0.19529	0.51122	0.22168	0.48556
0.28374	1.017	0.22173	0.99584	0.19523	0.51099	0.22167	0.48554
0.28373	1.017	0.22167	0.99584	0.19519	0.51078	0.22159	0.48548
0.28373	1.017	0.22167	0.99583	0.19518	0.51076	0.22154	0.48538
0.28367	1.0169	0.22158	0.9958	0.19516	0.51069	0.22151	0.48534
0.28361	1.0169	0.22156	0.99578	0.19511	0.51047	0.22148	0.48529
0.28354	1.0169	0.22154	0.99578	0.19508	0.51044	0.22148	0.48529
0.2835	1.0169	0.22152	0.99574	0.19505	0.5104	0.22139	0.48527
0.28344	1.0169	0.22148	0.99574	0.19502	0.5103	0.22137	0.48517
0.28341	1.0168	0.22146	0.99574	0.19501	0.51026	0.22133	0.48516
0.28341	1.0168	0.22145	0.99569	0.19497	0.51022	0.22132	0.48515
0.28337	1.0168	0.22145	0.99563	0.19496	0.51013	0.22123	0.48514
0.28335	1.0168	0.22145	0.99562	0.19494	0.51003	0.22118	0.48502
0.28331	1.0168	0.22134	0.9956	0.19491	0.50988	0.22116	0.48498
0.2833	1.0168	0.22134	0.9956	0.1949	0.50988	0.22116	0.48497
0.28327	1.0168	0.22132	0.99556	0.19488	0.50969	0.22112	0.48496
0.28326	1.0168	0.22131	0.99553	0.19483	0.50965	0.2211	0.48494
0.28324	1.0167	0.22129	0.99549	0.19481	0.50962	0.22105	0.4849
0.28321	1.0167	0.22127	0.99548	0.19481	0.50959	0.22105	0.4849
0.28318	1.0167	0.22126	0.99546	0.19479	0.50954	0.22097	0.48489
0.28316	1.0167	0.22126	0.99546	0.19478	0.5095	0.22097	0.48486
0.28315	1.0167	0.22124	0.99546	0.19475	0.50939	0.22086	0.48481
0.28309	1.0167	0.2212	0.99545	0.19474	0.50936	0.22086	0.48479
0.28306	1.0167	0.22118	0.99545	0.19472	0.50924	0.22085	0.48479
0.28294	1.0167	0.22116	0.99544	0.19468	0.50901	0.22082	0.48479
0.28293	1.0167	0.2211	0.99544	0.19468	0.50863	0.22079	0.48472
0.28292	1.0166	0.22109	0.99543	0.19467	0.50854	0.22073	0.48454
0.28291	1.0166	0.22107	0.99542	0.19467	0.50844	0.2207	0.48449
0.28291	1.0166	0.22103	0.99541	0.19464	0.50842	0.22064	0.48438
0.2829	1.0166	0.22102	0.9954	0.19463	0.5083	0.22064	0.48422
0.28286	1.0166	0.221	0.9954	0.19459	0.50814	0.22063	0.48418
0.28285	1.0166	0.22092	0.99537	0.19459	0.508	0.22062	0.48406
0.28281	1.0166	0.22092	0.99536	0.19443	0.50787	0.22059	0.48396
0.2828	1.0165	0.22092	0.99536	0.19442	0.50786	0.22053	0.48385
0.28275	1.0165	0.22086	0.99534	0.19441	0.50783	0.2205	0.48384
0.28272	1.0165	0.22085	0.99534	0.19439	0.50782	0.22048	0.48382
0.28266	1.0165	0.22077	0.99532	0.19436	0.50776	0.22047	0.48381
0.28264	1.0165	0.22075	0.99531	0.19435	0.50776	0.22044	0.48377
0.28263	1.0165	0.22075	0.9953	0.19435	0.50766	0.22042	0.48376
0.28259	1.0165	0.22072	0.99529	0.19433	0.50757	0.22039	0.4835
0.28256	1.0165	0.22069	0.99529	0.19421	0.50749	0.22038	0.48346
0.28251	1.0165	0.22068	0.99528	0.1942	0.50731	0.22031	0.48346
0.2825	1.0165	0.22065	0.99527	0.19418	0.50729	0.22025	0.48346
0.28248	1.0165	0.2206	0.99524	0.19417	0.50722	0.22017	0.48338
0.28246	1.0165	0.22057	0.99523	0.19417	0.50705	0.22016	0.48337
0.28246	1.0164	0.22056	0.99523	0.19412	0.50666	0.22012	0.48326
0.28245	1.0164	0.22055	0.99523	0.1941	0.50665	0.22011	0.48323
0.28241	1.0164	0.22053	0.99523	0.19407	0.5066	0.2201	0.48307
0.28239	1.0164	0.22047	0.99522	0.19407	0.5063	0.22007	0.48292
0.28233	1.0164	0.22044	0.99519	0.19402	0.50622	0.21999	0.48286
0.28231	1.0164	0.22038	0.99516	0.19401	0.50605	0.21989	0.4828
0.28231	1.0163	0.22037	0.99515	0.194	0.50604	0.21989	0.48278
0.28229	1.0163	0.22034	0.99512	0.194	0.50574	0.21988	0.48267
0.28222	1.0163	0.22031	0.99512	0.19396	0.50556	0.21988	0.48263
0.28218	1.0163	0.22025	0.99512	0.19395	0.50534	0.21962	0.48262
0.28217	1.0163	0.22023	0.99511	0.19393	0.50534	0.21958	0.48258
0.28216	1.0163	0.2202	0.9951	0.19393	0.50527	0.21957	0.48245
0.2821	1.0163	0.2202	0.99508	0.19392	0.50527	0.21951	0.48243
0.28209	1.0163	0.22013	0.99508	0.19392	0.50522	0.2195	0.48233
0.28207	1.0162	0.22009	0.99507	0.19389	0.50515	0.21934	0.48232
0.28206	1.0162	0.22007	0.99506	0.19388	0.50514	0.21933	0.4823
0.28198	1.0162	0.22006	0.99503	0.19386	0.50506	0.21931	0.48226
0.28196	1.0162	0.22003	0.99503	0.19385	0.50506	0.21931	0.48225
0.28195	1.0162	0.22001	0.99502	0.19376	0.50495	0.21931	0.48222
0.28192	1.0162	0.22001	0.99501	0.1937	0.50494	0.2193	0.48219
0.28191	1.0162	0.22	0.995	0.19368	0.50485	0.21926	0.48214
0.28189	1.0162	0.21997	0.995	0.19366	0.50479	0.21924	0.48211
0.28189	1.0162	0.21996	0.99499	0.19365	0.50477	0.21916	0.48204
0.28188	1.0161	0.21994	0.99497	0.19363	0.50475	0.21915	0.48203
0.28182	1.0161	0.21993	0.99495	0.19359	0.50473	0.21911	0.48185
0.28181	1.0161	0.21992	0.99492	0.19357	0.50448	0.21911	0.4818
0.28179	1.0161	0.21985	0.99492	0.19355	0.50436	0.2191	0.4818
0.28177	1.0161	0.2198	0.9949	0.19344	0.50436	0.21909	0.48179
0.28168	1.0161	0.21979	0.99487	0.19344	0.50413	0.21908	0.48177
0.28167	1.0161	0.21979	0.99486	0.19339	0.50389	0.21908	0.4817
0.28167	1.0161	0.21978	0.99483	0.19337	0.50383	0.21907	0.48161
0.28167	1.0161	0.21978	0.99483	0.19335	0.5038	0.21903	0.48153
0.28166	1.0161	0.21977	0.99483	0.1933	0.50377	0.21903	0.48151
0.28165	1.0161	0.21976	0.99483	0.19324	0.50353	0.21901	0.48148
0.28165	1.0161	0.21975	0.99482	0.19317	0.50331	0.21899	0.48145
0.28164	1.0161	0.21975	0.99479	0.19313	0.50328	0.21897	0.48139
0.28162	1.0161	0.21969	0.99479	0.19312	0.50327	0.21893	0.48138
0.28153	1.0161	0.21966	0.99475	0.19311	0.50326	0.21892	0.48137
0.2815	1.0161	0.21962	0.99475	0.1931	0.50325	0.2189	0.48135
0.28149	1.016	0.2196	0.99474	0.19304	0.5032	0.21889	0.48125
0.28148	1.016	0.21956	0.99474	0.19304	0.50314	0.21889	0.48122
0.28145	1.016	0.21954	0.99472	0.19303	0.50312	0.21885	0.48121
0.28144	1.016	0.21953	0.99471	0.19299	0.50306	0.21884	0.48119
0.28143	1.016	0.21948	0.99469	0.19297	0.50303	0.21883	0.48116
0.28138	1.016	0.21948	0.99466	0.19296	0.50296	0.21878	0.48114
0.28136	1.016	0.21947	0.99466	0.1929	0.50295	0.2187	0.48112
0.28132	1.016	0.21943	0.99464	0.1929	0.50291	0.2186	0.48111
0.28131	1.0159	0.21941	0.99463	0.19289	0.50287	0.21855	0.48111
0.28124	1.0159	0.21938	0.99463	0.19287	0.50282	0.21854	0.48107
0.28114	1.0159	0.21937	0.99456	0.19287	0.5028	0.2185	0.48099
0.28111	1.0159	0.21929	0.99455	0.19286	0.50278	0.21837	0.48099
0.28111	1.0159	0.21927	0.99449	0.19284	0.50256	0.21835	0.48095
0.2811	1.0159	0.21922	0.99448	0.19282	0.50254	0.21835	0.4809
0.2811	1.0159	0.21922	0.99444	0.19279	0.5025	0.21834	0.48083
0.28109	1.0159	0.21916	0.99442	0.19279	0.50242	0.21831	0.48076
0.28106	1.0158	0.21915	0.99439	0.1927	0.50241	0.2183	0.48075
0.28095	1.0158	0.21914	0.99438	0.1927	0.50241	0.2183	0.48074
0.28089	1.0158	0.21912	0.99437	0.19269	0.50213	0.21813	0.48071
0.28087	1.0158	0.21902	0.99435	0.19267	0.50208	0.21806	0.4805
0.28082	1.0158	0.21902	0.99434	0.19267	0.50204	0.21804	0.48039
0.28082	1.0158	0.21901	0.99434	0.19266	0.502	0.218	0.48035
0.2808	1.0157	0.21899	0.99429	0.19252	0.50199	0.21798	0.48034
0.28075	1.0157	0.21898	0.99428	0.19246	0.50196	0.21797	0.48034
0.28072	1.0157	0.21897	0.99426	0.19242	0.50192	0.21796	0.48032
0.28069	1.0157	0.21896	0.99425	0.19231	0.50186	0.21783	0.48027
0.28063	1.0157	0.21895	0.99424	0.19229	0.50172	0.21782	0.48024
0.2806	1.0157	0.21894	0.99424	0.19227	0.5015	0.21781	0.48022
0.28057	1.0157	0.21888	0.99422	0.19226	0.50147	0.21777	0.48019
0.28056	1.0157	0.21873	0.99422	0.19225	0.50136	0.21773	0.48018
0.28053	1.0157	0.21871	0.99421	0.19219	0.5013	0.21769	0.48016
0.28047	1.0157	0.21869	0.99415	0.19218	0.50115	0.21761	0.48008
0.28046	1.0157	0.21868	0.99411	0.19213	0.50109	0.21759	0.48006
0.28039	1.0157	0.21868	0.9941	0.19208	0.50104	0.21758	0.48001
0.28033	1.0156	0.21863	0.99408	0.19207	0.50084	0.21755	0.47997
0.2803	1.0156	0.21862	0.99407	0.19203	0.50079	0.21744	0.47996
0.28023	1.0156	0.21859	0.99405	0.19201	0.50072	0.21742	0.47996
0.28014	1.0156	0.21857	0.99405	0.192	0.50058	0.21741	0.47994
0.28013	1.0156	0.21857	0.99405	0.19199	0.50056	0.21739	0.47994
0.28012	1.0156	0.21857	0.99402	0.1919	0.50055	0.21738	0.47986
0.28009	1.0155	0.21856	0.99401	0.1919	0.5004	0.21735	0.47983
0.28009	1.0155	0.21854	0.99401	0.19187	0.50035	0.21729	0.47972
0.28008	1.0155	0.21853	0.994	0.19186	0.5003	0.21729	0.47969
0.28007	1.0155	0.21848	0.994	0.19183	0.50028	0.21727	0.47967
0.27999	1.0155	0.21848	0.99399	0.19183	0.50024	0.21727	0.47965
0.27998	1.0155	0.21848	0.99398	0.19182	0.50022	0.21724	0.47962
0.27997	1.0154	0.21847	0.99396	0.19182	0.50012	0.21722	0.47958
0.27996	1.0154	0.21845	0.99395	0.1918	0.50005	0.21717	0.47957
0.27995	1.0154	0.21842	0.99394	0.19179	0.49998	0.21716	0.47951
0.27995	1.0154	0.21842	0.99394	0.19178	0.49993	0.21713	0.47946
0.27994	1.0154	0.21841	0.99393	0.19178	0.49986	0.21711	0.47946
0.27994	1.0154	0.2184	0.99392	0.19176	0.49984	0.21711	0.47941
0.27989	1.0154	0.21838	0.9939	0.19174	0.49972	0.21705	0.47938
0.27987	1.0154	0.21837	0.99387	0.19173	0.4997	0.21702	0.47934
0.27986	1.0154	0.21837	0.99385	0.1917	0.49945	0.217	0.47932
0.27985	1.0154	0.21834	0.99384	0.19166	0.49938	0.21698	0.47931
0.27983	1.0154	0.21829	0.99384	0.19163	0.4993	0.21691	0.47926
0.27983	1.0154	0.21819	0.99381	0.19161	0.49922	0.21688	0.47924
0.27977	1.0153	0.21815	0.99381	0.19161	0.4992	0.21685	0.47923
0.27973	1.0153	0.21815	0.99381	0.19159	0.49916	0.2168	0.47919
0.27973	1.0153	0.21814	0.9938	0.19151	0.49916	0.21675	0.47917
0.27967	1.0153	0.21809	0.99379	0.19149	0.49915	0.21673	0.47915
0.27961	1.0153	0.21808	0.99378	0.19149	0.49907	0.21671	0.47907
0.27952	1.0153	0.21804	0.99377	0.19145	0.49902	0.21666	0.47906
0.27949	1.0153	0.21801	0.99376	0.19144	0.49891	0.21663	0.47895
0.27947	1.0153	0.21792	0.99376	0.1914	0.49891	0.21662	0.47881
0.27947	1.0153	0.21784	0.99376	0.19138	0.4989	0.21656	0.47875
0.27944	1.0153	0.21773	0.99371	0.19136	0.49877	0.21655	0.47874
0.27943	1.0153	0.21768	0.99369	0.19135	0.49871	0.21642	0.47871
0.27938	1.0153	0.21765	0.99369	0.19133	0.49866	0.21641	0.4787
0.27936	1.0153	0.21763	0.99368	0.19129	0.49864	0.21639	0.47868
0.27935	1.0152	0.21762	0.99368	0.19125	0.49862	0.21638	0.47864
0.27935	1.0152	0.21761	0.99367	0.19124	0.49862	0.21637	0.47863
0.27932	1.0152	0.21757	0.99366	0.19124	0.49859	0.21635	0.4786
0.27924	1.0152	0.21754	0.99366	0.19121	0.49844	0.21629	0.47859
0.27924	1.0152	0.21753	0.99365	0.19118	0.49826	0.21625	0.47849
0.27918	1.0152	0.21748	0.99365	0.19117	0.49819	0.21623	0.47848
0.27915	1.0152	0.21748	0.99364	0.19116	0.49747	0.21622	0.47834
0.27907	1.0152	0.21746	0.99363	0.19116	0.49746	0.21622	0.47832
0.27906	1.0152	0.21745	0.99362	0.19112	0.49743	0.2162	0.47832
0.27899	1.0152	0.21734	0.99362	0.19112	0.4973	0.21619	0.47829
0.27888	1.0151	0.21734	0.99361	0.19109	0.49717	0.21614	0.47829
0.27887	1.0151	0.21729	0.99359	0.19105	0.49715	0.21614	0.47828
0.27885	1.0151	0.21727	0.99357	0.19104	0.49702	0.21613	0.47826
0.27882	1.0151	0.21724	0.99357	0.19101	0.49694	0.21604	0.47821
0.27876	1.015	0.21723	0.99356	0.19101	0.4969	0.21602	0.47818
0.27875	1.015	0.21722	0.99355	0.19098	0.49689	0.21595	0.47813
0.27873	1.015	0.21718	0.99354	0.19095	0.49684	0.21595	0.47807
0.27872	1.015	0.21715	0.99352	0.19095	0.49653	0.2159	0.47803
0.27869	1.015	0.21715	0.99351	0.19085	0.49651	0.21588	0.47798
0.27869	1.015	0.21713	0.99349	0.19083	0.49649	0.21586	0.47797
0.27858	1.015	0.2171	0.99349	0.19082	0.49649	0.21585	0.47796
0.27855	1.015	0.21707	0.99346	0.19077	0.49649	0.21582	0.47793
0.27854	1.015	0.21706	0.99345	0.19077	0.49645	0.21575	0.47784
0.27851	1.015	0.21704	0.99345	0.19073	0.49636	0.21572	0.47774
0.2785	1.0149	0.21698	0.99344	0.19071	0.49632	0.21561	0.47774
0.27849	1.0149	0.21698	0.99342	0.19071	0.49628	0.21555	0.47769
0.27845	1.0149	0.21696	0.9934	0.19068	0.49618	0.21552	0.47769
0.27837	1.0149	0.21696	0.99339	0.19067	0.49615	0.21548	0.47767
0.27834	1.0149	0.21696	0.99338	0.19067	0.49615	0.21546	0.47763
0.2783	1.0149	0.21686	0.99336	0.19066	0.49603	0.21546	0.47761
0.27829	1.0149	0.21682	0.99336	0.19065	0.496	0.21544	0.47753
0.27828	1.0149	0.2168	0.99336	0.19059	0.49587	0.21541	0.47734
0.27824	1.0148	0.21674	0.99332	0.19059	0.4958	0.21532	0.47734
0.27824	1.0148	0.21668	0.9933	0.19056	0.49567	0.21532	0.47734
0.27822	1.0148	0.21668	0.99329	0.19048	0.49566	0.21531	0.47728
0.27821	1.0148	0.21657	0.99329	0.19047	0.49565	0.2153	0.47728
0.2782	1.0148	0.21656	0.99327	0.19045	0.49562	0.21527	0.47723
0.27816	1.0148	0.21651	0.99321	0.19042	0.49556	0.21524	0.47723
0.27812	1.0148	0.21646	0.9932	0.19041	0.49536	0.21523	0.4771
0.27802	1.0148	0.21643	0.99319	0.19039	0.49524	0.21519	0.47707
0.27801	1.0148	0.21643	0.99317	0.19037	0.49517	0.21518	0.47702
0.27793	1.0147	0.21639	0.99315	0.19036	0.49517	0.21516	0.47701
0.27793	1.0147	0.21637	0.99315	0.19036	0.49506	0.21514	0.477
0.27792	1.0147	0.21634	0.99315	0.19032	0.49503	0.21509	0.477
0.27789	1.0147	0.21632	0.99314	0.1903	0.49501	0.21505	0.477
0.27786	1.0147	0.21631	0.99311	0.19025	0.49483	0.21505	0.47696
0.27784	1.0147	0.21625	0.9931	0.19024	0.49461	0.21501	0.47696
0.27783	1.0147	0.21622	0.9931	0.19018	0.49459	0.21499	0.47685
0.27781	1.0147	0.21621	0.99309	0.19017	0.49426	0.21498	0.47672
0.27779	1.0147	0.21617	0.99306	0.19016	0.49424	0.21497	0.47668
0.27778	1.0147	0.21617	0.99306	0.19006	0.49422	0.21497	0.47663
0.27777	1.0146	0.21616	0.99304	0.19002	0.49417	0.21487	0.47656
0.27776	1.0146	0.21614	0.99303	0.18999	0.49407	0.21485	0.47652
0.27767	1.0146	0.21613	0.99301	0.18998	0.49396	0.21477	0.47646
0.27764	1.0146	0.21612	0.99301	0.18997	0.49389	0.21474	0.47632
0.27763	1.0146	0.21612	0.993	0.18997	0.49377	0.21472	0.4763
0.2776	1.0146	0.21612	0.99299	0.18989	0.49372	0.21469	0.47627
0.27758	1.0146	0.21611	0.99298	0.18983	0.4937	0.21469	0.47619
0.27755	1.0146	0.21611	0.99297	0.1898	0.49367	0.21464	0.47616
0.27755	1.0145	0.21608	0.99296	0.18974	0.49362	0.21464	0.47611
0.27753	1.0145	0.21606	0.99295	0.18972	0.49334	0.21462	0.47609
0.2774	1.0145	0.21605	0.99295	0.18971	0.49329	0.21456	0.47606
0.27736	1.0144	0.21604	0.99295	0.18969	0.49326	0.21447	0.47604
0.27734	1.0144	0.21601	0.99294	0.18968	0.49322	0.2144	0.47589
0.27731	1.0144	0.21598	0.99294	0.18965	0.49321	0.21437	0.47589
0.27728	1.0144	0.21594	0.99293	0.18964	0.49313	0.21435	0.47589
0.27726	1.0144	0.21593	0.9929	0.18963	0.49306	0.21433	0.47587
0.27722	1.0144	0.21591	0.99285	0.18961	0.49293	0.21431	0.47577
0.27721	1.0144	0.21587	0.99285	0.18957	0.49288	0.21429	0.47576
0.27721	1.0144	0.21586	0.99283	0.18952	0.49288	0.21427	0.47575
0.27721	1.0144	0.21582	0.99283	0.18949	0.49281	0.21424	0.47573
0.27713	1.0143	0.21581	0.99283	0.18948	0.49278	0.21422	0.47572
0.27712	1.0143	0.21575	0.99282	0.18945	0.49269	0.21416	0.47571
0.27712	1.0143	0.21569	0.99281	0.18942	0.49268	0.21415	0.4757
0.2771	1.0143	0.21568	0.9928	0.18939	0.49268	0.21412	0.47568
0.27708	1.0143	0.21567	0.99279	0.18935	0.49262	0.2141	0.47564
0.27707	1.0143	0.21566	0.99276	0.18932	0.49243	0.21409	0.47562
0.27705	1.0143	0.21561	0.99275	0.18921	0.49229	0.21408	0.47561
0.27704	1.0143	0.21561	0.99274	0.18921	0.49224	0.21407	0.47548
0.277	1.0142	0.21557	0.99272	0.1892	0.49203	0.21407	0.47547
0.27699	1.0142	0.21555	0.99271	0.1892	0.49202	0.21405	0.47546
0.27698	1.0142	0.21553	0.9927	0.18919	0.49199	0.21401	0.47544
0.27697	1.0142	0.2155	0.99268	0.18919	0.49199	0.214	0.47537
0.27694	1.0142	0.21548	0.99267	0.18915	0.49198	0.21399	0.47531
0.27694	1.0142	0.21548	0.99266	0.1891	0.49195	0.21399	0.47528
0.27691	1.0142	0.21547	0.99263	0.1891	0.4919	0.21396	0.47525
0.27689	1.0142	0.21546	0.99262	0.1891	0.49188	0.21395	0.47524
0.27686	1.0142	0.21544	0.99262	0.18908	0.49185	0.21395	0.47515
0.27685	1.0141	0.21544	0.9926	0.18907	0.49184	0.21383	0.47509
0.27681	1.0141	0.21543	0.99259	0.18906	0.4918	0.21382	0.47508
0.27679	1.0141	0.21539	0.99259	0.18901	0.49178	0.21379	0.47497
0.27677	1.0141	0.21531	0.99255	0.189	0.49177	0.21374	0.47494
0.27676	1.0141	0.21525	0.99254	0.18896	0.49167	0.21371	0.4749
0.27674	1.0141	0.21522	0.99254	0.18895	0.49151	0.21366	0.47483
0.27674	1.0141	0.21521	0.99254	0.18892	0.49141	0.21365	0.47483
0.27674	1.0141	0.2152	0.99253	0.18891	0.49099	0.21362	0.4748
0.27671	1.0141	0.21518	0.99251	0.18891	0.49097	0.21358	0.4748
0.27671	1.0141	0.21516	0.9925	0.18886	0.49097	0.21358	0.47479
0.27668	1.0141	0.21515	0.9925	0.18885	0.49078	0.21357	0.47478
0.27662	1.0141	0.21514	0.99245	0.18883	0.49063	0.21354	0.47472
0.2766	1.014	0.21513	0.99243	0.18883	0.49059	0.21351	0.47468
0.27654	1.014	0.21512	0.99236	0.18881	0.49058	0.21349	0.47467
0.27653	1.014	0.21511	0.99236	0.1888	0.49048	0.21349	0.47458
0.2765	1.014	0.21509	0.99234	0.18879	0.49043	0.21348	0.47456
0.27646	1.014	0.21508	0.99232	0.18876	0.49035	0.21348	0.47454
0.27644	1.014	0.21507	0.9923	0.18872	0.49021	0.21344	0.4745
0.27641	1.0139	0.21506	0.99228	0.18866	0.4901	0.21343	0.47445
0.27641	1.0139	0.21504	0.99227	0.18864	0.49004	0.21342	0.4744
0.27638	1.0139	0.21503	0.99225	0.18857	0.49003	0.21341	0.4743
0.27635	1.0139	0.21502	0.99224	0.18857	0.48984	0.21333	0.47429
0.27634	1.0139	0.215	0.99223	0.18853	0.48982	0.21331	0.47422
0.27633	1.0139	0.21499	0.99219	0.1885	0.48967	0.21324	0.47422
0.27633	1.0139	0.21499	0.99219	0.18849	0.48965	0.21322	0.47402
0.27627	1.0139	0.21496	0.99216	0.18848	0.48964	0.21315	0.47401
0.27626	1.0138	0.21494	0.99215	0.18846	0.48953	0.21313	0.474
0.27626	1.0138	0.2149	0.99214	0.18841	0.48951	0.21312	0.47399
0.27624	1.0138	0.21475	0.99213	0.18838	0.48947	0.21312	0.47398
0.27623	1.0138	0.21471	0.99209	0.18837	0.48937	0.21311	0.47393
0.27617	1.0138	0.21468	0.99208	0.18834	0.48936	0.21311	0.47387
0.27617	1.0138	0.21463	0.99208	0.18832	0.48931	0.21309	0.47387
0.27612	1.0138	0.21463	0.99207	0.18822	0.48922	0.21293	0.47386
0.27608	1.0138	0.21461	0.99206	0.18816	0.48917	0.21291	0.47385
0.27608	1.0137	0.21458	0.99203	0.18815	0.48916	0.21288	0.47377
0.27606	1.0137	0.21458	0.99203	0.18815	0.48914	0.21288	0.47374
0.27605	1.0137	0.21458	0.992	0.18814	0.48913	0.21286	0.47374
0.27604	1.0137	0.21456	0.99198	0.18811	0.48897	0.2127	0.47367
0.27603	1.0137	0.21455	0.99198	0.18805	0.48889	0.21268	0.47366
0.27603	1.0137	0.21451	0.99197	0.18805	0.48885	0.21266	0.47362
0.276	1.0137	0.2145	0.99196	0.188	0.4888	0.21264	0.4736
0.27597	1.0137	0.21449	0.99196	0.18798	0.48878	0.21261	0.4736
0.27597	1.0137	0.21445	0.99195	0.18798	0.48873	0.21256	0.4736
0.27592	1.0137	0.21442	0.99195	0.18796	0.4887	0.21254	0.47352
0.27591	1.0137	0.21438	0.99194	0.18795	0.48853	0.21247	0.47352
0.2759	1.0137	0.21434	0.99194	0.18794	0.48839	0.21242	0.47348
0.27585	1.0137	0.2143	0.99194	0.18793	0.48831	0.21235	0.47342
0.27583	1.0136	0.21429	0.99192	0.18789	0.48829	0.21235	0.47342
0.2758	1.0136	0.21425	0.99191	0.18789	0.48827	0.21233	0.47338
0.27571	1.0136	0.21423	0.99191	0.18788	0.48825	0.2123	0.47337
0.27571	1.0136	0.2142	0.99189	0.18782	0.48824	0.2123	0.47332
0.27565	1.0136	0.21415	0.99188	0.1878	0.4882	0.21229	0.47329
0.27562	1.0136	0.21412	0.99188	0.1878	0.48811	0.21228	0.47329
0.27562	1.0136	0.21399	0.99187	0.18771	0.48799	0.2122	0.47327
0.27559	1.0135	0.21395	0.99186	0.18769	0.48796	0.21217	0.47325
0.27558	1.0135	0.21393	0.99183	0.18767	0.48787	0.21201	0.4732
0.27555	1.0135	0.21391	0.99179	0.18765	0.48787	0.21198	0.47312
0.27553	1.0135	0.21389	0.99177	0.18763	0.48785	0.21189	0.47312
0.27551	1.0135	0.21389	0.99176	0.18763	0.48784	0.21186	0.47312
0.27549	1.0135	0.21386	0.99175	0.1876	0.4878	0.21185	0.47309
0.27549	1.0135	0.21385	0.99174	0.18759	0.48779	0.21181	0.47307
0.27544	1.0135	0.21382	0.9917	0.18758	0.48763	0.21177	0.47306
0.27533	1.0135	0.21381	0.99168	0.18757	0.48758	0.21176	0.47305
0.27527	1.0134	0.21378	0.99165	0.18757	0.48757	0.21175	0.47304
0.27522	1.0134	0.21378	0.99165	0.18757	0.48749	0.21174	0.47301
[truncated: 75,835 more rows]

## Sheet: Figure 3A
Figure 3A
apo wt	0.99127	0.88916	1.0037	1.0805
apo L163A	1.0195	0.9709	1.0096
apo F199A	0.92326	0.95409	0.89997
AUY922 wt	0.95618	1.0383
AUY922 L163A	0.96723	0.95647	1.0475
AUY922 F199A	1.0175	0.98423	0.9603
XL888 wt	0.34512	0.33473
XL888 L163A	0.48874	0.45461	0.44141
XL888 F199A	0.38952	0.3523	0.39839
HSP990 wt	0.34138	0.35682
HSP990 L163A	0.29784	0.26023	0.23578
HSP990 F199A	0.77631	0.79703	0.79851

## Sheet: Figure 3B
Figure 3B histogram
0.14642
0.19019
0.18737
0.19759
0.15031
0.21535
0.091444
0.25547
0.06172
0.14065
0.23282
0.17263
0.14782
0.21094
0.25609
0.14828
0.1361
0.11151
0.18835
0.20114
0.12192
0.16586
0.27334
0.16869
0.16233
0.11328
0.14118
0.12146
0.18898
0.10946
0.1544
0.17246
0.1748
0.076479
0.23769
0.23385
0.25468
0.095766
0.26768
0.14292
0.26157
0.17902
0.12283
0.2601
0.26183
0.14621
0.2151
0.14232
0.14508
0.23802
0.17186
0.16057
0.20144
0.14758
0.16708
0.092495
0.030906
0.25338
0.13256
0.15236
0.14586
0.26048
0.14033
0.20079
0.21641
0.12694
0.073131
0.19858
0.10309
0.26302
0.25135
0.11086
0.12808
0.25182
0.13381
0.13619
0.23537
0.23661
0.18433
0.097745
0.15093
0.18902
0.12025
0.21055
0.18326
0.26597
0.1691
0.11877
0.13615
0.10105
0.16109
0.17144
0.19582
0.12242
0.13966
0.21785
0.19324
0.14112
0.24162
0.16025
0.21447
0.2113
0.15457
0.074932
0.2289
0.25824
0.1094
0.17269
0.2183
0.20044
0.2057
0.12828
0.18037
0.077305
0.13877
0.21319
0.15786
0.16628
0.12035
0.21722
0.16389
0.24948
0.13981
0.31671
0.21325
0.11946
0.17395
0.18066
0.14234
0.21663
0.20611
0.16114
0.047692
0.20492
0.17414
0.30482
0.1862
0.17666
0.21942
0.22473
0.12351
0.20794
0.18436
0.075887
0.26457
0.14127
0.20765
0.2415
0.22494
0.14246
0.11244
0.14942
0.23691
0.16696
0.17265
0.20508
0.18081
0.20012
0.12924
0.16794
0.14158
0.13801
0.15121
0.20935
0.13055
0.082528
0.13182
0.10161
0.15086
0.13527
0.24314
0.10174
0.1287
0.18485
0.21201
0.18663
0.16889
0.12333
0.23092
0.19637
0.18404
0.1814
0.094227
0.1254
0.20945
0.20277
0.079152
0.18139
0.14515
0.22289
0.20327
0.17355
0.13101
0.25065
0.12253
0.12186
0.15487
0.087416
0.088279
0.12992
0.10405
0.19967
0.046293
0.21286
0.17619
0.20495
0.13771
0.16749
0.16908
0.16802
0.1815
0.18184
0.19906
0.1391
0.22469
0.21289
0.17596
0.1449
0.14976
0.18647
0.13604
0.095183
0.16598
0.19598
0.17158
0.12676
0.20566
0.10121
0.23954
0.11577
0.15337
0.22172
0.21626
0.050653
0.20688
0.091496
0.11152
0.12131
0.18508
0.078715
0.1299
0.19275
0.22248
0.18641
0.076441
0.18199
0.22998
0.20544
0.21956
0.25489
0.18425
0.11705
0.18151
0.1832
0.15842
0.23684
0.070473
0.15544
0.11213
0.16422
0.18321
0.28303
0.10793
0.13474
0.18482
0.18268
0.11867
0.14082
0.20943
0.19482
0.12909
0.19539
0.24159
0.15342
0.15462
0.17116
0.10873
0.20052
0.17429
0.11505
0.18445
0.19696
0.078569
0.14685
0.22947
0.13203
0.13123
0.15369
0.2369
0.12966
0.16162
0.26734
0.19711
0.16974
0.12728
0.016178
0.185
0.14263
0.12909
0.19391
0.14128
0.20834
0.074236
0.19226
0.15965
0.1524
0.25477
0.16316
0.154
0.16744
0.19701
0.096824
0.19419
0.1777
0.20302
0.17842
0.16258
0.15469
0.13023
0.11392
0.13181
0.17758
0.080542
0.16939
0.12815
0.20374
0.10988
0.080454
0.04494
0.12638
0.23571
0.26369
0.21116
0.24935
0.23256
0.12877
0.14871
0.19727
0.13741
0.20601
0.059718
0.17519
0.13027
0.24446
0.19862
0.10105
0.15279
0.15319
0.21855
0.094892
0.19337
0.15332
0.10627
0.09301
0.13073
0.2126
0.169
0.12327
0.22739
0.13679
0.20856
0.16659
0.16874
0.14622
0.19003
0.11629
0.20393
0.21112
0.13622
0.21676
0.19384
0.17209
0.15065
0.059847
0.1155
0.20089
0.19009
0.12172
0.082351
0.13888
0.207
0.22063
0.21111
0.076661
0.16268
0.15039
0.11246
0.2341
0.15666
-0.0148
0.09388
0.21545
0.11694
0.1848
0.27084
0.16557
0.18534
0.22893
0.0993
0.095394
0.16858
0.21438
0.16078
0.22076
0.075383
0.1366
0.20823
0.25203
0.22567
0.15309
0.19148
0.16222
0.047476
0.21881
0.17942
0.12252
0.27463
0.21301
0.1183
0.14488
0.21799
0.10037
0.13243
0.1862
0.20781
0.13025
0.25267
0.15271
0.12736
0.18068
0.10351
0.19141
0.17654
0.083687
0.16328
0.084138
0.16748
0.19504
0.13686
0.1765
0.09439
0.16984
0.18914
0.14597
0.22247
0.1028
0.15014
0.10698
0.21472
0.048641
0.21423
0.10986
0.18888
0.10921
0.21158
0.18978
0.20347
0.16346
0.13634
0.082794
0.031253
0.16075
0.18408
0.039715
0.2558
0.19942
0.16398
0.20221
0.16551
0.21314
0.23332
0.12694
0.075478
0.11175
0.18263
0.1819
0.16131
0.17114
0.19579
0.17902
0.1415
0.133
0.13139
0.14298
0.13033
0.11281
0.1648
0.21918
0.099327
0.14074
0.049416
0.10673
0.14412
0.15685
0.25783
0.22194
0.16452
0.11973
0.22777
0.1481
0.16262
0.089365
0.1055
0.12929
-0.0057723
0.20493
0.2233
0.14878
0.17589
0.02284
0.18355
0.027462
0.090267
0.23629
0.073451
0.10452
0.12649
0.32216
0.072323
0.12551
0.22708
0.18382
0.23864
0.024177
0.14463
0.21665
0.18225
0.11214
0.29532
0.11763
0.2473
0.29783
0.23195
0.21005
0.24886
0.18384
0.19896
0.24012
0.24865
0.23036
0.22215
0.21418
0.23759
0.14252
0.18792
0.23805
0.19154
0.25779
0.21591
0.19113
0.10626
0.12811
0.21578
0.16704
0.16251
0.15193
0.24905
0.061729
0.13431
0.20129
0.20331
0.1784
0.23626
0.15933
0.087736
0.20896
0.22684
0.22939
0.20793
0.12354
0.11571
0.12038
0.2498
0.12879
0.11905
0.18809
0.14133
0.15623
0.15652
0.2002
0.16953
0.14455
0.11683
0.17722
0.11143
0.14216
0.16053
0.16982
0.17314
0.14713
0.12963
0.24382
0.20732
0.18511
0.19806
0.10257
0.1597
0.077977
0.18842
0.088971
0.28531
0.11439
0.19523
0.1522
0.23102
0.088346
0.13511
0.08828
0.16432
0.23954
0.1673
0.17828
0.16263
0.21946
0.24835
0.18788
0.18599
0.24164
0.17028
0.18305
0.17352
0.15629
0.12766
0.16974
0.19575
0.16089
0.17375
0.26164
0.10701
0.16397
0.16567
0.1527
0.15422
0.084733
0.21175
0.10259
0.27747
0.1685
0.20994
0.18347
0.22551
0.19749
0.21124
0.15691
0.22984
0.15663
0.18983
0.14408
0.17257
0.12915
0.24243
0.16063
0.15656
0.23926
0.18859
0.30808
0.19906
0.18571
0.22606
0.15819
0.22898
0.22723
0.24998
0.14486
0.15549
0.16871
0.27466
0.27383
0.16811
0.24486
0.27293
0.28006
0.17944
0.18898
0.25316
0.15792
0.26317
0.21772
0.30277
0.1826
0.2478
0.28041
0.15804
0.26619
0.22919
0.19384
0.13667
0.17279
0.23882
0.19931
0.16055
0.16656
0.15011
0.18634
0.1832
0.16592
0.22267
0.095679
0.26759
0.25816
0.26326
0.25455
0.23363
0.45452
0.50906
0.54292
0.67569
0.70742
0.75715
0.71483
0.34701
0.99705
0.89767
0.80476
0.70833
0.48337
0.49688
0.83221
0.62589
1.5265
-12.6
-15.406
3.4221
-8.7556
11.044
0.19712
0.20253
0.23186
0.15065
0.13022
0.1675
0.20558
0.16778
0.15976
0.16306
0.18365
0.19783
0.16288
0.22392
0.12005
0.19483
0.22062
0.20738
0.094539
0.15659
0.20192
0.10667
0.23708
0.1534
0.14195
0.12144
0.075204
0.15755
0.22115
0.16762
0.25483
0.14617
0.19513
0.17219
0.28841
0.21941
0.24406
0.20196
0.2586
0.19835
0.22872
0.15981
0.14175
0.20804
0.09874
0.27575
0.20266
0.30259
0.26311
0.16483
0.17525
0.19342
0.15228
0.21256
0.2188
0.25877
0.19066
0.20645
0.23307
0.2636
0.26218
0.28636
0.2094
0.1895
0.23524
0.20858
0.20333
0.23176
0.18248
0.13062
0.17766
0.20682
0.22459
0.1903
0.16217
0.18331
0.25375
0.11926
0.25708
0.18005
0.16086
0.23263
0.20147
0.15401
0.22367
0.21354
0.13696
0.17885
0.22669
0.22606
0.16822
0.13638
0.22693
0.21673
0.17474
0.21094
0.20718
0.20643
0.24672
0.18899
0.065095
0.1573
0.078632
0.11908
0.20125
0.16153
0.16143
0.16313
0.19596
0.23658
0.20789
0.18604
0.24318
0.12524
0.21492
0.23656
0.18761
0.2242
0.1899
0.13932
0.20282
0.21863
0.27998
0.23769
0.22608
0.27727
0.26425
0.25533
0.23851
0.15525
0.20266
0.27365
0.19963
0.25402
0.19113
0.22006
0.25742
0.31139
0.20616
0.13281
0.20552
0.17256
0.16946
0.24003
0.21753
0.20018
0.22482
0.19629
0.28396
0.22953
0.1848
0.21618
0.23001
0.21913
0.24076
0.19118
0.20601
0.21889
0.27302
0.19336
0.13899
0.22077
0.2613
0.2283
0.17762
0.10147
0.24588
0.28838
0.2331
0.2211
0.096683
0.27882
0.20562
0.12314
0.20075
0.16844
0.23921
0.16358
0.25183
0.19772
0.2022
0.11473
0.23863
0.19241
0.16311
0.20822
0.13454
0.26338
0.2033
0.27987
0.21513
0.19679
0.19905
0.23649
0.18333
0.096757
0.19762
0.22128
0.11958
0.23805
0.18776
0.18074
0.27755
0.21795
0.23818
0.21496
0.19067
0.12158
0.16981
0.24233
0.20532
0.18066
0.21066
0.14618
0.17687
0.17016
0.15684
0.21127
0.1689
0.21957
0.17473
0.21423
0.17928
0.14838
0.17401
0.086428
0.15932
0.221
0.22255
0.26125
0.1943
0.13583
0.17921
0.17591
0.21955
0.19438
0.23148
0.19164
0.18571
0.099503
0.19008
0.1929
0.14603
0.17215
0.15034
0.23743
0.23738
0.16804
0.1976
0.14096
0.14169
0.11215
0.11215
0.23399
0.23073
0.14812
0.16984
0.083439
0.1182
0.12594
0.1141
0.2149
0.18698
0.21368
0.14588
0.16487
0.27455
0.1886
0.13291
0.20409
0.18879
0.22213
0.20586
0.22574
0.18326
0.16715
0.12797
0.19395
0.17552
0.21971
0.22476
0.11652
0.17253
0.22448
0.19863
0.18233
0.25306
0.25273
0.17912
0.24125
0.21248
0.23554
0.30111
0.19535
0.1814
0.18267
0.16119
0.26635
0.1167
0.267
0.26441
0.17743
0.096971
0.17118
0.1807
0.17757
0.23834
0.1481
0.13374
0.10156
0.086725
0.12944
0.11157
0.12905
0.18595
0.22528
0.18005
0.23989
0.14094
0.23705
0.1868
0.2013
0.15985
0.2743
0.26273
0.16068
0.13467
0.25012
0.17906
0.091996
0.18253
0.19866
0.27698
0.22236
0.26809
0.17055
0.13698
0.21445
0.18807
0.23459
0.28256
0.25194
0.21188
0.15587
0.21361
0.2231
0.20909
0.22848
0.18103
0.2248
0.28034
0.25847
0.20768
0.33722
0.21597
0.23377
0.17069
0.25835
0.22555
0.25613
0.22644
0.31228
0.2396
0.25267
0.22741
0.21265
0.24624
0.20035
0.23889
0.16182
0.22053
0.18383
0.19959
0.19804
0.13685
0.12644
0.21875
0.19218
0.22985
0.1841
0.14686
0.16591
0.20066
0.23113
0.19632
0.12079
0.14389
0.14731
0.18076
0.18719
0.1619
0.22067
0.20479
0.17988
0.19281
0.21422
0.19805
0.18012
0.24883
0.25712
0.24821
0.1969
0.18833
0.13147
0.2272
0.20627
0.25251
0.17621
0.30495
0.12459
0.18823
0.24676
0.20607
0.15144
0.22748
0.22921
0.16906
0.21592
0.25127
0.17505
0.24749
0.22648
0.2061
0.23854
0.17222
0.21013
0.14906
0.25554
0.13943
0.21741
0.22647
0.19985
0.19494
0.20378
0.19298
0.19156
0.19777
0.27734
0.16727
0.20613
0.23659
0.21747
0.18881
0.17819
0.18137
0.20919
0.2985
0.24905
0.18358
0.10269
0.17428
0.22953
0.28894
0.21071
0.25957
0.13543
0.2
0.13953
0.22311
0.20864
0.24073
0.19231
0.24363
0.20524
0.16951
0.18319
0.19942
0.24067
0.14098
0.17003
0.16351
0.21353
0.19205
0.1729
0.26102
0.1904
0.20514
0.25943
0.13256
0.14231
0.18953
0.23362
0.24841
0.17668
0.2143
0.28426
0.16219
0.27373
0.18188
0.15501
0.23074
0.21801
0.24327
0.18244
0.15048
0.18872
0.21937
0.12671
0.22393
0.17949
0.2273
0.26823
0.32715
0.19762
0.22347
0.092068
0.27307
0.18063
0.24031
0.17737
0.22086
0.25102
0.36755
0.1818
0.15371
0.16119
0.2129
0.17562
0.25517
0.17522
0.3116
0.25783
0.25283
0.21856
0.19687
0.16431
0.20461
0.16587
0.12133
0.21006
0.25036
0.11905
0.21763
0.21687
0.23007
0.23479
0.20325
0.16472
0.20994
0.20767
0.26241
0.1863
0.13689
0.33219
0.19652
0.33292
0.22805
0.25736
0.20908
0.24067
0.18905
0.1872
0.22319
0.15667
0.27539
0.23369
0.28471
0.2338
0.2671
0.25309
0.20062
0.22435
0.20995
0.20303
0.20936
0.20214
0.17551
0.15243
0.2421
0.15699
0.18856
0.23892
0.26881
0.28955
0.16786
0.26736
0.17728
0.21319
0.22516
0.0625
0.2122
0.22287
0.20911
0.20845
0.24759
0.22661
0.23627
0.16997
0.25898
0.22191
0.21387
0.19571
0.25422
0.18852
0.22471
0.22894
0.22729
0.16056
0.23351
0.17275
0.21911
0.18908
0.17351
0.23542
0.24788
0.19972
0.14313
0.19958
0.18982
0.14755
0.1723
0.24873
0.27009
0.21215
0.22176
0.19902
0.27187
0.21344
0.19442
0.2311
0.11363
0.17493
0.33916
0.26102
0.26848
0.23261
0.25907
0.20733
0.24751
0.2105
0.22381
0.18541
0.16643
0.17588
0.22764
0.14438
0.1871
0.16275
0.30018
0.18067
0.21502
0.24062
0.25501
0.17265
0.14626
0.16555
0.16314
0.14368
0.17911
0.26366
0.3083
0.14475
0.22299
0.2525
0.26298
0.27633
0.11618
0.2668
0.13427
0.16419
0.20739
0.153
0.25354
0.16026
0.1963
0.14296
0.18406
0.14389
0.25399
0.18837
0.18284
0.18175
0.1758
0.19687
0.27811
0.24562
0.17639
0.25308
0.29801
0.13295
0.16328
0.13535
0.20946
0.21092
0.24034
0.26485
0.17426
0.21697
0.18922
0.15122
0.25855
0.15497
0.27736
0.29904
0.17673
0.22928
0.20009
0.11142
0.25086
0.20083
0.33144
0.22699
0.27212
0.10197
0.08254
0.20905
0.22775
0.24227
0.22601
0.16194
0.23543
0.17864
0.19652
0.1932
0.24392
0.22937
0.31729
0.21605
0.25114
0.25233
0.14668
0.18518
0.22282
0.15564
0.35119
0.17556
0.25388
0.17056
0.22067
0.2641
0.18898
0.21566
0.20229
0.17876
0.27113
0.27211
0.23898
0.27263
0.2481
0.21075
0.12083
0.24499
0.22612
0.21039
0.17165
0.21307
0.10867
0.19117
0.14157
0.21347
0.25666
0.19245
0.25684
0.33299
0.1454
0.17993
0.25442
0.086254
0.21316
0.16657
0.29989
0.13102
0.2509
0.21047
0.28138
0.25114
0.22135
0.24898
0.22785
0.2116
0.28651
0.25011
0.1909
0.14428
0.19427
0.19343
0.25597
0.23156
0.18835
0.14269
0.2187
0.25023
0.21782
0.15855
0.25944
0.23554
0.18958
0.2222
0.23051
0.1372
0.24465
0.24892
0.15595
0.21393
0.23813
0.12422
0.27672
0.10441
0.18962
0.26829
0.16567
0.24204
0.2447
0.17582
0.15572
0.16022
0.23335
0.28974
0.209
0.22192
0.15445
0.27241
0.1996
0.21113
0.19421
0.16536
0.13168
0.26522
0.17476
0.24964
0.2662
0.17623
0.14005
0.18642
0.18028
0.28768
0.28149
0.12557
0.19339
0.18305
0.21741
0.21503
0.27811
0.19128
0.25204
0.22662
0.20078
0.20121
0.15575
0.2171
0.18198
0.25978
0.18664
0.21812
0.14203
0.21455
0.22551
0.16797
0.15819
0.18858
0.17052
0.079487
0.28444
0.31564
0.2205
0.26485
0.18981
0.24816
0.27995
0.19728
0.26083
0.21272
0.23402
0.1847
0.22765
0.25291
0.17488
0.14919
0.27129
0.21048
0.13763
0.23149
0.30607
0.17367
0.22038
0.26509
0.18021
0.15293
0.14929
0.20753
0.21356
0.21784
0.19585
0.19553
0.19424
0.22854
0.28348
0.20863
0.20841
0.24792
0.26686
0.18943
0.12838
0.20103
0.16366
0.21602
0.19112
0.26856
0.1747
0.22963
0.25632
0.19727
0.23931
0.2248
0.13266
0.26968
0.22563
0.21641
0.22387
0.23322
0.25616
0.24595
0.19518
0.17233
0.15059
0.28302
0.15975
0.15989
0.2388
0.22624
0.22361
0.19772
0.15226
0.24228
0.31037
0.29318
0.12261
0.18106
0.26881
0.19152
0.16895
0.20154
0.1495
0.17302
0.16532
0.24724
0.15559
0.17173
0.21774
0.18434
0.15519
0.15954
0.1515
0.17684
0.11995
0.18165
0.14173
0.21925
0.18256
0.18012
0.20863
0.1456
0.20018
0.15278
0.22075
0.30778
0.15746
0.21399
0.18291
0.26337
0.11428
0.17852
0.1691
0.1915
0.22377
0.26501
0.20125
0.14474
0.16433
0.14328
0.20486
0.16091
0.16032
0.13827
0.10898
0.12823
0.1916
0.15732
0.19114
0.1658
0.20821
0.21702
0.29082
0.16177
0.19578
0.16512
0.15674
0.22109
0.25645
0.21143
0.22431
0.18385
0.21812
0.19371
0.21604
0.093034
0.1276
0.1973
0.12744
0.20197
0.20877
0.22404
0.12311
0.23972
0.2392
0.13004
0.22323
0.16129
0.14337
0.16401
0.19456
0.2464
0.25534
0.26921
0.20611
0.25242
0.13078
0.26494
0.31329
0.22378
0.24651
0.27956
0.24578
0.20833
0.23283
0.32377
0.13012
0.22085
0.1076
0.17733
0.17895
0.1814
0.21627
0.31671
0.19828
0.1782
0.16543
0.22769
0.27511
0.30679
0.29761
0.18844
0.34651
0.16787
0.15222
0.20647
0.25354
0.22713
0.215
0.1844
0.20282
0.22069
0.23429
0.17713
0.28464
0.20226
0.31127
0.2775
0.25739
0.19241
0.28348
0.25692
0.23221
0.25167
0.12485
0.19141
0.18343
0.29885
0.28053
0.23242
0.26986
0.15807
0.31968
0.22683
0.15883
0.141
0.29053
0.16381
0.19378
0.27854
0.21401
0.24997
0.20927
0.26792
0.22046
0.30543
0.33334
0.26673
0.29714
0.19529
0.20057
0.16596
0.21095
0.20123
0.23523
0.26406
0.16214
0.14731
0.29567
0.20182
0.23611
0.26357
0.21249
0.24779
0.12362
0.24318
0.085554
0.20349
0.2147
0.23329
0.23654
0.21183
0.2106
0.25866
0.23084
0.26322
0.23307
0.17903
0.16598
0.19892
0.18978
0.23591
0.19017
0.26843
0.10042
0.26931
0.28318
0.21692
0.23554
0.23732
0.16852
0.24882
0.16647
0.25023
0.35018
0.23567
0.23421
0.29586
0.15756
0.11426
0.26693
0.2572
0.212
0.22568
0.18804
0.1629
0.19921
0.14626
0.12255
0.17915
0.19587
0.19635
0.17733
0.15402
0.11812
0.15895
0.13894
0.13207
0.16203
0.22763
0.22327
0.25183
0.071121
0.18247
0.10858
0.18287
0.12565
0.081175
0.21347
0.22161
0.1562
0.11791
0.13975
0.28727
0.13808
0.11759
0.14593
0.19765
0.16207
0.16261
0.1861
0.22574
0.183
0.17048
0.17563
0.21468
0.14741
0.12692
0.20669
0.14371
0.17182
0.25979
0.15473
0.20516
0.2225
0.15551
0.22865
0.25158
0.22009
0.23718
0.20928
0.28289
0.26765
0.16387
0.13149
0.21604
0.23052
0.24387
0.18582
0.36691
-0.532
0.31797
-1.1325
-48.024
0.68061
-0.42448
-2.6164
2.0932
4.4153
-1.5278
2.6466
0.85951
-2.285
0.97027
0.45132
0.43588
0.28664
0.084836
0.37832
1.1512
-3.902
-1.5945
-0.068869
0.96519
7.076
2.11
0.29903
1.5509
0.8815
2.688
0.29574
0.38316
-0.96673
1.7776
-1.8184
-0.16268
-0.63662
-0.3366
0.57496
0.19642
0.23908
9.6979
-0.37256
-8.1034
0.71036
-0.09841
0.45276
3.8188
2.6396
-7.4781
0.16138
1.0871
0.50762
2.4147
0.21869
0.34852
0.50446
1.798
-0.0034659
1.0068
0.6421
0.047127
-0.30165
0.23482
[truncated: 2,365 more rows]

## Sheet: Figure 3C
Figure 3C histogram
0.89516
0.89118
0.77286
0.99017
0.86418
0.94733
0.91533
0.86876
0.89499
0.96554
0.78693
0.81653
0.77679
0.91465
0.95443
0.89567
0.73611
0.82856
0.7394
0.82968
0.77675
0.79908
0.91378
0.85758
0.70159
0.87218
0.84064
0.83997
0.91548
0.83702
0.96484
0.74735
0.83481
0.8673
0.68426
0.8152
0.94108
0.93519
0.89747
0.88961
0.88548
0.9594
0.87933
1.027
0.92957
0.82575
0.87001
0.82713
0.97582
0.89734
0.95309
0.99707
0.8849
0.85053
0.97168
0.91589
0.94388
0.93329
0.89838
0.85589
0.92206
0.73218
0.82738
0.85478
0.88478
0.91858
0.93258
0.8166
0.95391
1.0149
0.93228
1.0068
0.93698
0.82268
0.98173
0.889
0.90713
0.88177
0.97161
1.0568
0.9316
0.91521
0.96084
0.85248
0.88742
1.0399
0.9708
1.0014
0.875
0.91425
0.77194
0.90606
1.0407
0.87145
0.90026
0.99226
0.74639
0.97026
0.96452
0.89093
0.91582
0.94762
0.8742
1.0145
0.94796
0.95445
1.0618
0.83051
0.99676
0.97712
0.93541
0.94604
0.97794
0.79401
0.85326
0.85695
1.0274
0.86453
0.91397
0.82872
0.97301
0.95655
0.93399
1.0552
0.97944
0.91458
0.79656
0.99766
0.9442
0.89248
0.9955
1.0229
1.1159
0.9305
0.99847
0.92596
0.86245
0.79966
1.0001
0.85404
0.7476
1.0572
0.89823
0.94279
1.0137
0.86432
0.92906
0.89872
1.0653
1.0089
0.88311
1.0776
0.95138
0.95928
1.0388
0.84516
1.0326
0.97015
0.94489
0.99334
1.0765
0.79541
0.98426
0.87715
0.86156
0.95474
0.8453
0.93842
0.81753
0.84751
0.94181
1.0209
0.83773
0.94282
0.93243
0.90147
0.88176
0.79491
1.0183
0.88102
0.82022
1.0422
0.95818
0.94595
0.96675
0.93775
0.98705
0.94462
0.98942
0.92436
0.91321
0.82215
1.0502
0.98346
0.9788
0.94021
0.97268
0.94165
0.90306
0.98814
0.96304
1.0111
0.83636
0.92272
0.84692
0.95587
0.81368
0.76447
0.90308
0.97783
0.83922
0.91767
0.82413
0.91196
1.0333
0.88848
0.83317
0.92997
0.79705
1.1051
0.93251
1.0292
0.88585
0.91095
0.76816
0.85463
0.8518
0.87219
0.84673
1.0089
0.96423
0.9465
0.8166
0.83528
0.88595
0.82786
0.97122
0.83469
0.97794
0.87451
0.94895
0.90181
1.0641
1.043
0.78264
0.82288
0.9204
0.91186
1.0089
0.87143
1.2868
0.92462
0.96366
0.79689
0.98932
0.81662
0.86251
0.83878
0.97423
0.99228
0.91405
0.89327
0.77814
0.98194
0.92089
1.0246
0.93609
0.95425
0.92905
0.88119
0.92152
0.87576
0.78965
0.96252
0.94372
0.95887
0.94533
0.9867
0.89986
0.75297
0.97831
0.83778
0.93572
0.99467
1.0511
0.99827
0.84749
0.98266
0.84054
0.86257
1.0067
1.0351
1.0618
0.98144
0.92482
0.90596
0.93178
0.90471
0.94326
1.1217
0.92772
0.92948
0.85554
0.90732
0.9522
0.83622
0.82159
0.98453
0.91644
0.85844
0.89385
1.0356
0.97805
0.99309
0.97913
1.02
0.88994
0.96233
0.902
0.96058
1.0153
0.8129
0.93279
0.99975
0.99547
0.94913
0.93017
1.0306
0.84385
0.99408
0.93923
0.9801
0.98771
0.8209
0.91581
1.0661
0.90044
1.0486
0.76002
0.88334
1.0031
1.0109
0.9381
0.91382
0.90779
0.83622
0.77716
0.8679
0.99287
0.8652
0.94596
0.97276
0.87297
0.94417
1.0865
0.9262
1.0504
0.91012
1.0405
0.95691
0.8521
1.0408
1.0709
1.0605
0.88593
0.99314
1.006
0.84593
0.9132
0.82854
0.88428
1.0168
1.0587
0.84834
0.86663
0.8102
0.81712
1.0637
0.94778
0.96067
0.92182
0.90206
0.85653
0.95063
0.94728
0.94927
0.99323
1.0067
0.88244
0.92289
0.84994
0.93214
0.80338
0.89553
0.96739
0.98686
0.92308
0.84424
0.86914
0.83995
0.84044
0.95657
0.97453
0.95312
0.92297
1.0068
0.90903
0.86726
0.96342
0.94115
0.90586
0.88277
0.98354
0.92255
0.93564
0.85974
0.90474
0.98437
0.89325
0.81095
0.93733
0.88974
0.93996
0.9519
0.90312
0.8525
0.75542
0.88513
0.93339
0.88163
0.85668
0.81527
0.94586
0.8399
0.97856
0.98252
0.9746
0.88632
0.82128
0.94779
0.93836
0.94653
0.90057
0.86766
0.94507
0.908
0.965
0.87168
0.89794
0.92062
0.9363
0.99214
0.89892
0.92368
0.89364
0.8967
0.90148
0.90963
0.90142
0.87625
1.0344
0.94389
0.99637
0.90291
1.0088
1.0049
0.91719
0.99467
0.93564
0.96913
0.84737
0.93929
0.88007
0.85783
0.9408
1.0142
1.0008
0.92082
0.88826
0.81053
0.96848
0.92319
0.9635
0.84609
0.89414
0.93064
0.87628
0.9901
0.90855
0.82246
0.87981
0.90192
0.86338
0.9254
0.96009
0.858
0.91929
0.85428
1.0222
0.85709
1.0069
0.93135
0.89831
0.95242
0.9659
0.98482
0.90519
0.88344
0.84203
0.75242
0.91587
0.88183
0.96721
0.86587
0.94848
0.87695
0.83069
0.88603
0.86692
0.89541
0.81663
0.85335
0.95485
0.72696
0.7883
0.71729
0.68798
0.83958
0.71009
0.76165
0.75628
0.71866
0.75452
0.78601
0.9143
0.93268
0.85514
0.89247
0.899
0.83188
0.86237
0.90675
0.91485
0.8539
0.9786
0.91888
0.91717
0.87097
0.91496
0.87924
0.98834
0.96115
0.90408
0.84769
0.88019
0.89565
0.91532
0.89828
0.9214
0.92397
0.9373
0.89251
0.96255
0.93378
0.9156
0.95068
0.99985
0.97682
0.92525
0.97345
0.97088
0.93074
0.95499
0.92301
0.9963
0.97166
0.90768
0.85993
0.92157
0.93421
1.0064
0.95208
0.98137
0.99738
0.88993
0.92611
0.858
0.92278
0.98503
0.95575
0.93724
0.97944
0.9764
0.93892
0.9152
1.0154
0.94029
0.97085
0.95772
0.91976
0.88335
0.92088
0.95231
0.95996
0.97899
0.96498
0.93153
0.93659
0.92539
0.93009
0.96172
0.93986
0.97574
0.91032
0.95506
0.90477
0.94529
0.93561
0.90152
0.9486
0.86785
0.98257
0.96075
0.88805
0.96909
0.91615
1.0011
0.92667
0.93412
0.95501
0.88562
0.95045
0.95372
0.9365
0.93767
0.92856
0.96319
0.93103
0.86641
0.9839
0.97644
0.90118
0.91711
0.95576
0.93507
0.99241
1.0482
0.98291
0.93728
0.95474
0.91449
0.91803
0.92731
1.0324
0.93769
0.94523
0.96518
0.90968
0.96511
0.99669
0.96331
0.98375
0.9449
0.86792
1.0208
0.90081
0.92526
0.93312
0.93211
0.97737
0.91946
0.89296
0.90276
0.93339
0.89554
0.85305
0.97049
0.95405
0.96175
0.97243
0.96695
0.94983
0.91524
0.93416
1.0051
0.93081
0.91167
0.94437
0.87244
0.89913
0.98252
0.87945
0.97992
0.85939
0.90623
0.85293
0.85797
0.80427
0.80872
0.7565
0.84227
0.89323
0.79019
0.90677
0.88515
0.79452
0.884
0.80592
0.94032
0.93399
0.88286
0.89647
0.84501
0.89903
0.91359
0.86431
0.82839
0.77481
0.93075
0.84585
0.92632
0.89242
0.81948
0.9039
0.82655
0.9211
0.8925
0.87075
0.90914
0.81192
0.94964
0.87494
0.89674
0.84146
0.86
0.81024
0.9568
0.88916
0.94458
0.87485
0.9111
0.81455
0.95748
0.85914
0.90799
0.96512
0.8619
0.86978
0.91846
0.7847
0.90616
0.9436
0.78839
0.86063
0.95806
0.88841
0.86922
0.85335
0.88383
0.84548
0.9222
0.94476
0.90326
0.88495
0.96844
0.85989
0.9078
0.86565
0.95659
0.85816
0.9258
0.90411
0.87391
0.8916
0.9462
0.86226
0.89917
0.85262
0.84751
0.81732
0.94324
0.84533
0.80715
0.92465
0.82413
0.8046
0.81784
0.85389
0.90618
0.92095
0.85243
0.9147
0.81732
0.8117
0.80237
0.86862
0.85449
0.88856
0.86551
0.83749
0.88875
0.9181
0.98207
0.8902
0.72471
0.77603
0.84422
0.81968
0.8454
0.83456
0.85964
0.79966
0.89879
0.84735
0.86398
0.85233
0.91554
0.83151
0.9512
0.88902
0.95306
0.88577
0.89291
0.83762
0.90153
0.86802
0.81616
0.84917
0.92413
0.88152
0.80768
0.84445
0.82733
0.96008
0.86651
0.93236
0.83268
0.87776
0.8985
0.88762
0.79138
0.95856
0.82322
0.84695
0.83454
0.89678
0.94363
0.81959
0.93755
0.79402
0.84102
0.83425
0.8907
0.82592
0.83949
0.92388
0.84688
0.8617
0.94745
0.87009
0.89033
0.83291
0.95094
0.8641
0.84744
0.86475
0.78456
0.8122
0.8886
0.83495
0.89062
0.77307
0.86527
0.92697
0.79521
0.90439
0.90745
0.94622
0.87283
0.98859
1.0381
0.92348
0.92233
0.86748
0.92027
0.91585
0.93711
0.88307
0.88544
0.87079
0.8977
0.85227
0.92362
0.81037
0.98335
0.92979
0.85819
0.86259
0.92669
0.9231
0.85158
0.82958
0.88454
0.92367
0.8912
0.92138
0.97303
0.85585
0.86791
0.92336
0.8735
0.90069
0.92978
0.89905
0.88501
0.901
0.90928
0.81535
0.91798
0.90811
0.89997
0.87669
0.73467
0.91561
0.89682
0.8937
0.94635
0.87352
0.96969
0.97274
0.9454
0.94425
0.83325
0.90587
0.85184
0.95872
0.97052
0.90366
0.9057
0.84169
0.85098
0.91104
0.82473
0.82646
0.95285
0.86598
0.97006
0.90771
0.92885
0.93148
0.90923
0.8514
0.86704
0.88852
0.81394
0.94939
0.92523
0.87935
0.87125
0.86547
0.90749
1.0012
0.88208
0.84638
0.92514
0.92614
0.91982
0.92061
0.93021
0.87144
0.88884
0.9255
0.84174
0.91911
0.79965
0.90838
0.89705
0.84001
0.99557
0.88448
0.92695
0.81678
0.86701
0.90827
0.89976
0.89359
0.75056
0.83722
0.81687
0.91883
0.81065
0.8334
0.81339
0.85125
0.88291
0.87408
0.95545
0.97204
0.94517
0.88623
0.82362
0.8377
0.91114
0.87768
0.79874
0.86541
0.94679
0.85337
0.93613
0.94549
0.91033
0.89937
0.8614
0.95966
0.92615
0.86253
0.90763
0.91007
0.85395
0.79784
0.85569
0.87959
0.87464
0.89352
0.85779
0.88001
0.91636
0.89175
0.939
0.82343
0.90036
0.87341
0.84813
0.79315
0.85182
0.84325
0.90878
0.88009
0.89467
0.88558
0.92659
0.87434
0.81039
0.89302
0.82339
0.82222
0.91651
0.94135
0.7442
0.93629
0.83763
0.83421
0.78824
0.91496
0.8354
0.80025
0.81706
0.93183
0.85228
0.83116
0.89874
0.87848
0.86829
0.8706
0.90245
0.95741
0.84425
0.86531
0.92184
0.87489
0.85471
0.81447
0.97011
0.9128
0.91125
0.90394
0.87866
0.80497
0.8241
0.88292
0.78692
0.87833
0.89519
0.88568
0.90111
0.80365
0.87769
0.7936
1.0262
0.96489
0.94495
0.8438
0.81618
0.95022
0.87931
0.86149
0.90346
0.92032
0.94384
0.81198
0.92308
0.76854
0.88911
0.79076
0.88941
0.86851
0.8807
0.82258
0.96737
0.90757
0.87626
0.85614
0.91337
0.91316
0.88489
0.95937
0.88805
0.8996
0.91525
0.90196
0.84764
0.87519
0.77312
0.9109
0.8808
0.88643
0.87299
0.87673
0.90108
0.84297
0.7561
0.93671
0.9923
0.87135
0.83412
0.77572
0.78325
0.93915
0.93609
0.90454
0.86288
0.86164
0.87957
0.98436
0.90612
0.87123
0.91318
0.81293
0.8494
0.91823
0.81625
0.91226
0.9449
0.83242
0.89914
0.91887
0.89236
0.93113
0.85271
0.87388
0.87213
0.9441
0.79949
0.8982
0.92049
0.83771
0.95969
0.76223
0.90156
0.86934
0.91263
0.90436
0.86446
0.91456
0.88292
0.96122
0.90778
0.86537
0.91047
0.90523
0.94448
0.85007
0.83381
0.89475
0.89614
0.80533
0.78508
0.89966
0.86141
0.83668
0.9529
0.81073
0.72995
0.84037
0.77993
0.85373
0.83646
0.89065
0.86068
0.91549
0.87253
0.927
0.88447
0.92582
0.77874
0.93774
0.92259
0.77741
0.84348
0.818
0.87485
0.94893
0.83017
0.92155
0.89208
0.89842
0.87196
0.90025
0.87146
0.98193
0.84999
0.90214
0.88908
0.95729
0.69247
0.77119
0.91248
0.79116
0.90932
0.86615
0.85438
0.77924
0.89513
0.85772
0.94453
0.80852
0.90312
0.86161
0.88071
0.87264
0.88813
0.87714
0.93295
1.0606
0.90433
0.92311
0.88272
0.94524
0.87368
0.8058
1.0201
0.89059
0.79987
0.78523
0.83509
0.86871
0.75021
0.91243
0.92673
0.86634
0.84912
0.95979
0.86434
0.87492
0.84157
0.93738
0.86981
0.8631
0.90982
0.86101
0.90369
0.91817
0.8632
0.85542
0.84416
0.92744
0.91857
0.87275
0.84398
0.88906
0.89734
0.96082
0.89837
0.89767
0.83797
0.86049
0.80362
0.88958
0.93987
0.88629
0.90101
0.84498
0.94009
0.85285
0.79434
0.87971
0.89547
0.91709
0.91099
0.8858
0.83542
0.86549
0.97405
0.89464
0.89072
0.87102
0.82279
0.89123
0.93975
0.89062
0.92463
0.89513
0.85484
0.83692
0.89697
0.87434
0.95864
0.83325
0.90995
0.90659
0.7266
0.87281
0.92782
0.9042
0.83365
0.85255
0.75998
0.85241
0.84661
0.89581
0.84249
0.85309
0.90647
0.90817
0.8344
0.87416
0.90196
0.82697
0.83507
0.85011
0.99555
0.8873
0.92558
0.90574
0.96873
0.97019
0.86594
0.98583
0.82765
0.85859
0.97262
0.82797
0.9081
0.89875
0.93668
0.88342
0.79115
0.90322
0.81597
0.91662
0.88486
0.8394
0.94808
0.90938
0.86026
0.98916
0.76906
0.85893
0.88406
0.75384
0.93824
0.76853
0.77893
0.79173
0.73614
0.81416
0.85661
0.85624
0.82743
0.84207
0.79403
0.75885
0.76841
0.83345
0.77351
0.75965
0.79134
0.75504
0.6143
0.80869
0.69585
0.8155
0.82377
0.78682
0.79003
0.77636
0.85939
0.94329
0.79053
0.74382
0.76118
0.76027
0.81869
0.80224
0.73968
0.69957
0.82197
0.84601
0.7671
0.71302
0.72527
0.8042
0.75228
0.78413
0.79675
0.85003
0.78575
0.80623
0.67661
0.92218
0.90208
0.67696
0.72636
0.81894
0.89817
0.738
0.84981
0.92073
0.70944
0.82517
0.77676
0.83399
0.74252
0.71353
0.81273
0.69065
0.78403
0.93821
0.77269
0.76742
0.80361
0.86242
0.81763
0.74913
0.87172
0.77541
0.75815
0.81158
0.81043
0.78709
0.71317
0.84151
0.84001
0.84988
0.88669
0.81843
0.73005
0.79659
0.90359
0.83708
0.85904
0.89372
0.83525
0.95943
0.91787
1.0054
0.76799
0.84867
0.80211
0.82778
0.75802
0.94776
0.85775
0.85051
0.85483
0.79719
0.73118
0.86623
0.78744
0.83892
0.85653
0.83613
0.84564
0.77539
0.79733
0.79764
0.84579
0.75169
0.89094
0.85264
0.81734
0.85948
0.91333
0.86394
0.81497
0.814
0.77064
0.87193
0.88402
0.88767
0.95082
0.83773
0.86199
0.82041
0.8128
0.7559
0.84182
0.73603
0.79473
0.77337
0.85038
0.93508
0.89681
0.86047
0.90423
0.90703
0.95194
0.80305
0.89201
0.90656
0.88424
0.84373
0.85469
0.87294
0.85137
0.82297
0.82558
0.85642
0.84204
0.79262
0.81722
0.83703
0.80936
0.82061
0.85435
0.77711
0.76571
0.83172
0.90752
0.89965
0.8646
0.85058
0.92817
0.93533
0.8854
0.91226
0.83242
0.83992
0.81024
0.90348
0.87415
0.73906
0.90319
0.75307
0.92437
0.88106
0.9125
0.91254
0.8015
0.93977
0.90406
0.85486
0.94804
0.87229
0.93028
0.82439
0.94156
0.70969
0.83099
0.91611
0.87044
0.89151
0.92635
0.9237
0.9836
0.91041
0.962
0.86406
0.83374
0.87898
0.94686
0.88117
0.8702
0.86124
0.8341
0.91321
0.7865
0.93702
0.93927
0.85814
0.8791
0.70702
0.77145
0.77019
0.82778
0.7703
0.88307
0.75886
0.83217
0.88251
0.82455
0.7639
0.75885
0.88254
0.75775
0.65979
0.80675
0.73658
0.79962
0.90602
0.79043
0.90312
0.8322
0.83902
0.87453
0.77995
0.75785
0.76502
0.72272
0.77214
0.838
0.79448
0.67766
0.7741
0.68519
0.78009
0.63202
0.63492
0.73453
0.74241
0.80539
0.66933
0.83203
0.7578
0.84782
0.89494
0.82368
0.82473
0.81441
0.79933
0.79943
0.78997
0.86742
0.84987
0.76766
0.8206
0.7844
0.87322
0.76755
0.82799
0.75248
0.84377
0.82139
0.79015
0.78935
0.77322
0.77221
0.79129
0.82378
0.82814
0.77205
0.78696
0.77284
0.74629
0.86913
0.81614
0.80988
0.78855
0.84896
0.7781
0.78669
0.82449
0.78645
0.79199
0.71966
0.79606
0.81713
0.68859
0.7944
0.7463
0.83786
0.70888
0.90419
0.81894
0.81909
0.78031
0.85342
0.82805
0.76544
0.81928
0.7705
0.80659
0.84419
0.78353
0.79913
0.77412
0.75004
0.85752
0.82424
0.79898
0.88271
0.76387
0.83491
0.78688
0.76141
0.8588
0.77447
0.86899
0.7943
0.79742
0.7806
0.78527
0.85589
0.88381
0.79942
0.69693
0.84546
0.89153
0.86849
0.72446
0.83659
0.71201
0.85435
0.89163
0.77788
0.82815
0.80148
0.78838
0.82035
0.74603
0.83101
0.84876
0.82104
0.70142
0.79731
0.83209
0.7901
0.7798
0.71955
0.7982
0.81558
0.77525
0.89033
0.80986
0.82976
0.91757
0.78805
0.71598
0.84564
0.83092
0.76504
0.83638
0.81145
0.75685
0.85054
0.83305
0.74167
0.86766
0.83988
0.93895
0.9132
0.80345
0.79647
0.92886
0.82208
0.84285
0.8037
0.89826
0.93191
0.93716
0.87925
0.86702
0.92458
0.81392
0.79227
0.82871
0.92097
0.92197
0.77888
0.88262
0.85532
0.84268
0.96113
0.87435
0.95283
0.86567
0.92215
0.82189
0.91939
0.75817
0.96539
0.83643
0.90952
0.88955
0.92622
0.95618
0.95652
0.88656
0.88667
0.8562
0.83668
0.82166
0.85216
0.82268
0.78664
0.85282
0.90257
0.93914
0.73013
0.84747
0.83645
0.88203
0.83615
0.86641
0.92859
0.93423
0.86822
0.8081
0.89424
0.97335
0.85341
0.91661
0.83922
0.87587
0.88133
0.91259
0.89507
0.89171
0.95497
0.91167
0.88717
0.98607
0.91989
0.97032
0.88477
0.8206
0.88721
0.87737
1.0104
0.87939
0.84278
0.92934
0.943
0.91422
0.85735
0.87414
0.8596
0.93675
0.94202
0.86539
0.97
0.95124
0.85142
0.88088
0.95087
0.93962
0.82865
0.93225
0.84916
0.92708
0.89095
0.9729
0.85664
0.88991
0.81836
0.84293
0.90689
0.81137
0.9397
0.94779
0.81078
0.94572
0.94749
0.95714
0.83945
0.83156
0.91491
0.90099
0.91806
0.90625
0.81697
0.9317
0.95803
0.97796
0.87742
0.82084
0.89568
0.89263
0.95361
0.89899
0.89362
0.86884
0.94104
0.98432
0.92191
0.90512
0.89019
0.87121
0.91841
0.83739
0.92301
0.85685
0.91374
0.89328
0.97844
0.85271
0.84448
0.94882
0.86941
0.91801
0.91713
0.85772
0.92595
0.87452
0.88218
0.94351
0.80445
0.9499
0.85633
0.93199
0.90503
0.88667
0.88573
0.89635
0.85543
0.94531
0.83367
0.87384
0.88667
0.91697
0.80041
0.91961
0.86522
0.88909
0.94322
0.86948
0.89661
0.86529
0.87761
0.86104
0.84779
0.892
0.91047
0.90798
0.88075
0.94268
0.91157
0.88756
0.87885
0.93443
1.0053
0.89986
0.91405
0.90323
0.84981
0.82875
0.85427
0.93439
0.85212
0.88137
0.82994
0.88063
0.91586
0.86984
0.87006
0.90375
0.921
0.76166
0.85064
0.95739
0.84377
0.82154
0.89777
0.90382
0.92746
0.85567
0.94652
0.8319
0.8735
0.85187
0.914
0.92481
0.90186
0.96276
1.002
0.908
0.91297
0.83375
0.88737
0.96919
0.86141
0.95004
0.82941
0.92732
0.95408
0.84731
0.87645
0.91547
0.93182
[truncated: 6,569 more rows]

## Sheet: Figure 4B
Figure 4B
BiP NBD I191A (uM)	rep1	rep2	rep3		BiP NBD D187A (uM)	rep1	rep2	rep3		BiP NBD (uM)	rep1	rep2	rep3
0	0.14915	0.16004	0.1574		0	0.16399	0.15844	0.158		0	0.14823	0.17489	0.17668
0.5	0.14988	0.15978	0.15937		0.5	0.16536	0.15723	0.15666		1.8	0.21436	0.23534	0.24099
1	0.14925	0.16117	0.1588		1	0.16388	0.15714	0.15963		5.5	0.2283	0.24553	0.246
2	0.14566	0.15963	0.15811		2	0.16635	0.15733	0.15666		9.2	0.24892	0.24263	0.24257
4	0.14715	0.15368	0.15786		4	0.1623	0.15742	0.15859		0.46	0.18196	0.20893	0.20914
6	0.14402	0.15591	0.1561		6	0.16248	0.15847	0.16205		0.92	0.20938	0.22801	0.20271
8	0.14575	0.15375	0.15614		8	0.16468	0.16107	0.16401		3.6	0.22915	0.24652	0.24613
10	0.14511	0.15615	0.15453		10	0.16365	0.16169	0.16077		7.3	0.24175	0.24264	0.24257

## Sheet: Figure 4C
Figure 4C
	replicate 1	replicate 2	replicate 3	replicate 4	replicate 5	replicate 6	replicate 7	replicate 8	replicate 9
Grp only	0.02945	0.027998	-0.0088746	0.022814	0.059576	0.015709	0.070436	0.017377	0.044006
Grp + BiP NBD*	0.79585	0.81626	0.79608	0.82122	0.81968	0.70352	0.63128	0.67739	0.6692
Grp + D187A BiP NBD*	0.13261	0.12729	0.1017	0.14287	0.16348	0.12089	0.063354	0.10666	0.087038
Grp + I191A BiP NBD*	0.07228	0.11613	0.072222	0.089108	0.10565	0.072916	0.087249	0.075329	0.03966

## Sheet: Figure 4D
Figure 4D
	replicate 1	replicate 2	replicate 3	replicate 4	replicate 5
Grp only	0.11113	0.074192	0.070212
Grp + BiP NBD*	0.90801	1.0095	0.91182	1.0937	1.3503
Grp + D187A BiP NBD*	0.05923	0.044747	0.067393
Grp + I191A BiP NBD*	0.05551	0.061084	0.053521

## Sheet: Figure 4E
Figure 4E
FITC- NBD					FITC- NBD
[Grp94] uM	rep1	rep2	rep3		[Grp94 MD] uM	rep1	rep2	rep3	rep4	rep5	rep6
0	0.19447	0.19321	0.19208		0	0.19008	0.18774	0.19987	0.17397	0.18776	0.19008
0.5	0.2339	0.23751	0.23118		0.5	0.1936	0.19584	0.19984	0.19675	0.20347	0.20394
2.5	0.27174	0.27345	0.27447		2.5	0.24523	0.24003	0.25008	0.22212	0.23533	0.23546
7	0.24729	0.29016	0.28717		7	0.26001	0.24216	0.26467	0.24259	0.25828	0.2577
0.25	0.21078	0.21897	0.20846		0.25	0.20149	0.2018	0.19657	0.18895	0.19493	0.19704
1	0.23247	0.25111	0.26522		1	0.21447	0.21646	0.21292	0.21155	0.21475	0.21423
3.5	0.28189	0.27696	0.26784		3.5	0.23213	0.24003	0.22579	0.2513	0.24359	0.23267
5	0.28399	0.27742	0.28406		5	0.25539	0.25892	0.24859	0.24568	0.24466	0.24801
FITC-D187A NBD					FITC-D187A NBD
[Grp94] uM	rep1	rep2	rep3		[Grp94 MD] uM	rep1	rep2	rep3	rep4	rep5
0	0.20035	0.19805	0.19648		0	0.19676	0.19456	0.18905	0.19476	0.20226
0.5	0.20726	0.20694	0.20481		0.5	0.20818	0.20716	0.20192	0.20598	0.20971
2.5	0.22921	0.22875	0.22533		2.5	0.22354	0.23208	0.23203	0.23417	0.25052
7	0.24725	0.24957	0.24447		7	0.26032	0.25006	0.25091	0.25825	0.2608
0.25	0.20395	0.20008	0.20063		0.25	0.2056	0.19775	0.2015	0.20048	0.20011
1	0.21285	0.21039	0.20885		1	0.2087	0.21201	0.21857	0.21403	0.21356
3.5	0.23636	0.23413	0.24571		3.5	0.27276	0.23452	0.23708	0.24117	0.24026
5	0.24869	0.23758	0.23796		5	0.24748	0.24564	0.25245	0.24662	0.24337
FITC-I191A NBD
[Grp94] uM	rep1	rep2	rep3
0	0.1944	0.19313	0.19693
0.5	0.2037	0.20307	0.20467
2.5	0.22484	0.2194	0.22678
7	0.24614	0.24318	0.24687
0.25	0.19935	0.19828	0.19745
1	0.20757	0.21884	0.20756
3.5	0.23235	0.23138	0.22892
5	0.23554	0.24325	0.23664

## Sheet: Figure 5B
Figure 5B
Species	Retention Time (min)	Molecular Weight (kDa)
Thyroglobulin	6.21	670
Gamma-globulin	8.222	158
Ovalbumin	9.158	44
Myoglobin	10.862	17
Angiotensin II	12.957	1.05
Grp94	7.65	151.6
BiP	9.23	72.4
proIGF2_25-120	11.441	10.9

## Sheet: Figure 5C
Figure 5C
Upper				Lower
Retention Time (min)	A280	A495		BiP + proIGF2_25-120			BiP
7.5	0.014305	-0.022411		Retention Time (min)	A280	A495	Retention Time (min)	A280
7.5017	0.017166	-0.01955		7.5	-0.11253	-0.30279	7.4992	-0.11253
7.5033	0.018597	-0.012875		7.5017	-0.1111	-0.3047	7.5008	-0.11635
7.505	0.018597	-0.0033379		7.5033	-0.11015	-0.30708	7.5025	-0.12064
7.5067	0.017166	0.0076294		7.505	-0.1092	-0.30851	7.5042	-0.12493
7.5083	0.014782	0.013828		7.5067	-0.10777	-0.30804	7.5058	-0.12732
7.51	0.010967	0.012875		7.5083	-0.1049	-0.3047	7.5075	-0.12636
7.5117	0.0071526	0.0095367		7.51	-0.10061	-0.29993	7.5092	-0.1235
7.5133	0.0042915	0.0042915		7.5117	-0.097752	-0.29135	7.5108	-0.12064
7.515	0.0042915	-0.0009537		7.5133	-0.097752	-0.28038	7.5125	-0.11873
7.5167	0.0066757	-0.005722		7.515	-0.099659	-0.27132	7.5142	-0.11635
7.5183	0.0090599	-0.0076294		7.5167	-0.10252	-0.26894	7.5158	-0.11444
7.52	0.012398	-0.0090599		7.5183	-0.10538	-0.27275	7.5175	-0.11349
7.5217	0.015736	-0.013351		7.52	-0.10777	-0.278	7.5192	-0.11253
7.5233	0.017643	-0.020027		7.5217	-0.10824	-0.28372	7.5208	-0.11158
7.525	0.01812	-0.024319		7.5233	-0.10633	-0.29087	7.5225	-0.11063
7.5267	0.01812	-0.023842		7.525	-0.10395	-0.29898	7.5242	-0.1111
7.5283	0.01955	-0.021458		7.5267	-0.10157	-0.30518	7.5258	-0.11301
7.53	0.019073	-0.016689		7.5283	-0.10014	-0.3109	7.5275	-0.1173
7.5317	0.017643	-0.0066757		7.53	-0.10014	-0.31614	7.5292	-0.12064
7.5333	0.014305	0.0066757		7.5317	-0.10157	-0.32139	7.5308	-0.12302
7.535	0.012875	0.015736		7.5333	-0.10395	-0.32282	7.5325	-0.12398
7.5367	0.011444	0.017643		7.535	-0.10443	-0.319	7.5342	-0.12398
7.5383	0.01049	0.013828		7.5367	-0.10347	-0.31424	7.5358	-0.12255
7.54	0.011921	0.0081062		7.5383	-0.10204	-0.30899	7.5375	-0.12064
7.5417	0.016212	0.0019074		7.54	-0.10204	-0.30375	7.5392	-0.12016
7.5433	0.021458	-0.0042915		7.5417	-0.10252	-0.2985	7.5408	-0.12112
7.545	0.024796	-0.0095367		7.5433	-0.10252	-0.29516	7.5425	-0.12159
7.5467	0.026703	-0.014782		7.545	-0.1049	-0.29278	7.5442	-0.12016
7.5483	0.02718	-0.01955		7.5467	-0.10824	-0.2923	7.5458	-0.11826
7.55	0.026226	-0.024319		7.5483	-0.11158	-0.29182	7.5475	-0.11635
7.5517	0.025272	-0.026226		7.55	-0.11253	-0.28992	7.5492	-0.11396
7.5533	0.026226	-0.024796		7.5517	-0.11158	-0.28992	7.5508	-0.11015
7.555	0.029087	-0.023365		7.5533	-0.10967	-0.29135	7.5525	-0.10729
7.5567	0.030518	-0.021934		7.555	-0.10729	-0.29612	7.5542	-0.10872
7.5583	0.029564	-0.020027		7.5567	-0.10538	-0.2985	7.5558	-0.11206
7.56	0.026226	-0.014782		7.5583	-0.10538	-0.29993	7.5575	-0.11444
7.5617	0.021935	-0.010014		7.56	-0.10538	-0.29993	7.5592	-0.11444
7.5633	0.016689	-0.0061989		7.5617	-0.1049	-0.29755	7.5608	-0.11492
7.565	0.013828	-0.0038147		7.5633	-0.1049	-0.29325	7.5625	-0.11587
7.5667	0.013351	-0.0009537		7.565	-0.10538	-0.28706	7.5642	-0.11444
7.5683	0.015259	0.0023842		7.5667	-0.10633	-0.28372	7.5658	-0.1111
7.57	0.019073	0.0023842		7.5683	-0.10633	-0.28038	7.5675	-0.10777
7.5717	0.023842	0		7.57	-0.10633	-0.27895	7.5692	-0.10681
7.5733	0.027657	-0.0042915		7.5717	-0.10824	-0.28086	7.5708	-0.10729
7.575	0.029564	-0.0066757		7.5733	-0.1111	-0.28515	7.5725	-0.10872
7.5767	0.030041	-0.0071526		7.575	-0.11301	-0.28896	7.5742	-0.10967
7.5783	0.030994	-0.0052452		7.5767	-0.11253	-0.29135	7.5758	-0.11063
7.58	0.032425	-0.0004768		7.5783	-0.10967	-0.29516	7.5775	-0.11206
7.5817	0.033855	0.0052452		7.58	-0.10538	-0.29898	7.5792	-0.11396
7.5833	0.034809	0.01049		7.5817	-0.099659	-0.30518	7.5808	-0.11539
7.585	0.036716	0.011444		7.5833	-0.092983	-0.31137	7.5825	-0.11683
7.5867	0.037193	0.012875		7.585	-0.086784	-0.31805	7.5842	-0.1173
7.5883	0.03624	0.013828		7.5867	-0.08297	-0.32139	7.5858	-0.11778
7.59	0.034809	0.014305		7.5883	-0.080109	-0.31948	7.5875	-0.11778
7.5917	0.034809	0.011444		7.59	-0.080586	-0.31614	7.5892	-0.11683
7.5933	0.035763	0.0052452		7.5917	-0.083447	-0.3109	7.5908	-0.11396
7.595	0.034809	-0.0004768		7.5933	-0.088215	-0.30422	7.5925	-0.11063
7.5967	0.032902	-0.0071526		7.595	-0.09203	-0.29278	7.5942	-0.10681
7.5983	0.030994	-0.012875		7.5967	-0.09346	-0.28324	7.5958	-0.10347
7.6	0.030518	-0.017643		7.5983	-0.094891	-0.27847	7.5975	-0.10157
7.6017	0.029087	-0.01955		7.6	-0.094891	-0.27704	7.5992	-0.10014
7.6033	0.027657	-0.018597		7.6017	-0.092983	-0.27704	7.6008	-0.099182
7.605	0.02718	-0.015736		7.6033	-0.089645	-0.278	7.6025	-0.097275
7.6067	0.029087	-0.0085831		7.605	-0.086784	-0.28419	7.6042	-0.096798
7.6083	0.034332	0		7.6067	-0.086784	-0.29039	7.6058	-0.099182
7.61	0.040531	0.0085831		7.6083	-0.087738	-0.29755	7.6075	-0.10443
7.6117	0.045776	0.014782		7.61	-0.087738	-0.30375	7.6092	-0.11015
7.6133	0.049591	0.020504		7.6117	-0.087738	-0.3109	7.6108	-0.11539
7.615	0.052929	0.024796		7.6133	-0.088692	-0.31424	7.6125	-0.11969
7.6167	0.055313	0.025749		7.615	-0.088692	-0.3109	7.6142	-0.12207
7.6183	0.056744	0.021935		7.6167	-0.086308	-0.30613	7.6158	-0.12159
7.62	0.056744	0.017643		7.6183	-0.0844	-0.30041	7.6175	-0.11921
7.6217	0.05722	0.015736		7.62	-0.083923	-0.29421	7.6192	-0.11492
7.6233	0.060081	0.014782		7.6217	-0.085354	-0.28563	7.6208	-0.11063
7.625	0.063419	0.014782		7.6233	-0.087261	-0.28133	7.6225	-0.10729
7.6267	0.06628	0.013351		7.625	-0.089645	-0.28276	7.6242	-0.10633
7.6283	0.067711	0.01049		7.6267	-0.09203	-0.2861	7.6258	-0.10538
7.63	0.068188	0.0042915		7.6283	-0.092983	-0.28944	7.6275	-0.10347
7.6317	0.067234	-0.0023842		7.63	-0.092506	-0.29516	7.6292	-0.10252
7.6333	0.065804	-0.0047684		7.6317	-0.091553	-0.30375	7.6308	-0.10395
7.635	0.06485	-0.005722		7.6333	-0.090599	-0.31137	7.6325	-0.10681
7.6367	0.063896	-0.0052452		7.635	-0.088692	-0.31805	7.6342	-0.11015
7.6383	0.061989	-0.002861		7.6367	-0.087738	-0.32425	7.6358	-0.11253
7.64	0.059128	0.0038147		7.6383	-0.088692	-0.32902	7.6375	-0.11444
7.6417	0.057697	0.010014		7.64	-0.090599	-0.32902	7.6392	-0.11492
7.6433	0.056267	0.011921		7.6417	-0.09203	-0.32282	7.6408	-0.11444
7.645	0.05579	0.012398		7.6433	-0.091076	-0.31471	7.6425	-0.11349
7.6467	0.056744	0.012875		7.645	-0.091553	-0.30756	7.6442	-0.11158
7.6483	0.058174	0.012875		7.6467	-0.094414	-0.30231	7.6458	-0.11063
7.65	0.060081	0.010014		7.6483	-0.098705	-0.29802	7.6475	-0.10967
7.6517	0.061035	0.0081062		7.65	-0.10157	-0.29564	7.6492	-0.11015
7.6533	0.062466	0.0061989		7.6517	-0.10347	-0.29516	7.6508	-0.1111
7.655	0.063419	0.0033379		7.6533	-0.10538	-0.29659	7.6525	-0.1111
7.6567	0.062942	-0.0014305		7.655	-0.10586	-0.29945	7.6542	-0.11015
7.6583	0.063896	-0.0038147		7.6567	-0.10395	-0.30136	7.6558	-0.1092
7.66	0.067234	-0.0019073		7.6583	-0.099659	-0.30231	7.6575	-0.10777
7.6617	0.072479	0.0019074		7.66	-0.095367	-0.30184	7.6592	-0.10681
7.6633	0.077724	0.0076294		7.6617	-0.09203	-0.30136	7.6608	-0.10681
7.665	0.082493	0.013828		7.6633	-0.090599	-0.30136	7.6625	-0.10872
7.6667	0.085354	0.022888		7.665	-0.089645	-0.30327	7.6642	-0.11253
7.6683	0.086784	0.029087		7.6667	-0.088215	-0.30231	7.6658	-0.11444
7.67	0.085831	0.030994		7.6683	-0.085354	-0.29802	7.6675	-0.11444
7.6717	0.086308	0.028133		7.67	-0.084877	-0.29421	7.6692	-0.11206
7.6733	0.089169	0.024319		7.6717	-0.087261	-0.2923	7.6708	-0.10824
7.675	0.092983	0.022888		7.6733	-0.091076	-0.29087	7.6725	-0.10347
7.6767	0.098228	0.021458		7.675	-0.095367	-0.28658	7.6742	-0.096321
7.6783	0.10347	0.020504		7.6767	-0.098705	-0.28467	7.6758	-0.090122
7.68	0.10967	0.017166		7.6783	-0.10347	-0.28801	7.6775	-0.086784
7.6817	0.11349	0.014305		7.68	-0.10538	-0.29469	7.6792	-0.085354
7.6833	0.11349	0.010967		7.6817	-0.10395	-0.29898	7.6808	-0.083923
7.685	0.11158	0.0085831		7.6833	-0.10061	-0.30041	7.6825	-0.082493
7.6867	0.11063	0.0095367		7.685	-0.097275	-0.30279	7.6842	-0.082493
7.6883	0.1111	0.011921		7.6867	-0.095844	-0.30613	7.6858	-0.0844
7.69	0.1111	0.017166		7.6883	-0.094414	-0.3109	7.6875	-0.088692
7.6917	0.1111	0.023842		7.69	-0.09346	-0.31567	7.6892	-0.093937
7.6933	0.11063	0.031948		7.6917	-0.092506	-0.32043	7.6908	-0.099659
7.695	0.1111	0.03767		7.6933	-0.091553	-0.32187	7.6925	-0.10443
7.6967	0.11158	0.040531		7.695	-0.089168	-0.3171	7.6942	-0.10729
7.6983	0.11396	0.041962		7.6967	-0.085831	-0.30994	7.6958	-0.10872
7.7	0.11969	0.042915		7.6983	-0.08297	-0.30136	7.6975	-0.10824
7.7017	0.12684	0.042439		7.7	-0.081062	-0.2923	7.6992	-0.10777
7.7033	0.13351	0.03767		7.7017	-0.080586	-0.28181	7.7008	-0.10633
7.705	0.13828	0.031471		7.7033	-0.080586	-0.27657	7.7025	-0.10586
7.7067	0.14305	0.024319		7.705	-0.083447	-0.27847	7.7042	-0.10586
7.7083	0.14591	0.016212		7.7067	-0.086784	-0.28372	7.7058	-0.10681
7.71	0.14544	0.0095367		7.7083	-0.090122	-0.28992	7.7075	-0.10824
7.7117	0.14496	0.0071526		7.71	-0.092983	-0.29373	7.7092	-0.10872
7.7133	0.14496	0.012398		7.7117	-0.094891	-0.29898	7.7108	-0.1092
7.715	0.14591	0.021458		7.7133	-0.094891	-0.30422	7.7125	-0.1111
7.7167	0.14496	0.033379		7.715	-0.092983	-0.30994	7.7142	-0.11492
7.7183	0.14353	0.0453		7.7167	-0.090599	-0.31567	7.7158	-0.11873
7.72	0.14305	0.05722		7.7183	-0.088215	-0.32139	7.7175	-0.12112
7.7217	0.14353	0.063896		7.72	-0.085831	-0.32616	7.7192	-0.12016
7.7233	0.14448	0.063896		7.7217	-0.083447	-0.32759	7.7208	-0.11778
7.725	0.14639	0.061035		7.7233	-0.081539	-0.32568	7.7225	-0.11492
7.7267	0.15116	0.056744		7.725	-0.080586	-0.31757	7.7242	-0.11158
7.7283	0.15736	0.054359		7.7267	-0.080109	-0.30613	7.7258	-0.10872
7.73	0.16308	0.051498		7.7283	-0.082493	-0.29278	7.7275	-0.10586
7.7317	0.16832	0.051022		7.73	-0.086784	-0.28229	7.7292	-0.10443
7.7333	0.17357	0.052452		7.7317	-0.092506	-0.27704	7.7308	-0.10252
7.735	0.17834	0.052929		7.7333	-0.097275	-0.27704	7.7325	-0.098705
7.7367	0.18358	0.052452		7.735	-0.10061	-0.28038	7.7342	-0.094414
7.7383	0.1893	0.053883		7.7367	-0.10204	-0.28515	7.7358	-0.091076
7.74	0.19455	0.060558		7.7383	-0.10014	-0.28896	7.7375	-0.089645
7.7417	0.19836	0.067711		7.74	-0.096321	-0.29039	7.7392	-0.090599
7.7433	0.19979	0.07534		7.7417	-0.091553	-0.29373	7.7408	-0.093937
7.745	0.20075	0.083447		7.7433	-0.086308	-0.29802	7.7425	-0.099659
7.7467	0.20075	0.094891		7.745	-0.082493	-0.30279	7.7442	-0.10586
7.7483	0.20027	0.10252		7.7467	-0.078678	-0.30565	7.7458	-0.11015
7.75	0.19884	0.10395		7.7483	-0.075817	-0.30518	7.7475	-0.11158
7.7517	0.20027	0.10157		7.75	-0.072956	-0.30375	7.7492	-0.1111
7.7533	0.20456	0.097275		7.7517	-0.072002	-0.29945	7.7508	-0.11063
7.755	0.21029	0.094891		7.7533	-0.07391	-0.2923	7.7525	-0.11015
7.7567	0.21696	0.090122		7.755	-0.076771	-0.28133	7.7542	-0.10872
7.7583	0.22173	0.086784		7.7567	-0.080586	-0.27227	7.7558	-0.10586
7.76	0.22554	0.0844		7.7583	-0.084877	-0.26846	7.7575	-0.10252
7.7617	0.22984	0.083923		7.76	-0.088692	-0.26798	7.7592	-0.10014
7.7633	0.23556	0.083923		7.7617	-0.090599	-0.26894	7.7608	-0.097275
7.765	0.24128	0.08297		7.7633	-0.091076	-0.27084	7.7625	-0.092983
7.7667	0.24605	0.085354		7.765	-0.090599	-0.27752	7.7642	-0.090599
7.7683	0.25129	0.089169		7.7667	-0.089645	-0.28706	7.7658	-0.09203
7.77	0.25511	0.094891		7.7683	-0.086784	-0.29945	7.7675	-0.097275
7.7717	0.25797	0.10109		7.77	-0.083447	-0.3109	7.7692	-0.10252
7.7733	0.25654	0.11015		7.7717	-0.080586	-0.32043	7.7708	-0.10777
7.775	0.25511	0.11778		7.7733	-0.078201	-0.32568	7.7725	-0.11158
7.7767	0.25415	0.12016		7.775	-0.076771	-0.3252	7.7742	-0.11253
7.7783	0.25654	0.11683		7.7767	-0.07534	-0.31996	7.7758	-0.1111
7.78	0.26131	0.11301		7.7783	-0.074863	-0.30947	7.7775	-0.10729
7.7817	0.26751	0.1111		7.78	-0.072956	-0.29612	7.7792	-0.10157
7.7833	0.27514	0.10824		7.7817	-0.070095	-0.28133	7.7808	-0.094891
7.785	0.28181	0.10633		7.7833	-0.065327	-0.27084	7.7825	-0.089168
7.7867	0.28896	0.10538		7.785	-0.059605	-0.2656	7.7842	-0.084877
7.7883	0.29469	0.10586		7.7867	-0.052452	-0.26512	7.7858	-0.081062
7.79	0.29993	0.1049		7.7883	-0.04673	-0.26703	7.7875	-0.078201
7.7917	0.30422	0.10443		7.79	-0.044823	-0.26941	7.7892	-0.077248
7.7933	0.30947	0.1092		7.7917	-0.045776	-0.27418	7.7908	-0.079632
7.795	0.31567	0.11539		7.7933	-0.048637	-0.27657	7.7925	-0.0844
7.7967	0.31996	0.12302		7.795	-0.051975	-0.27943	7.7942	-0.091076
7.7983	0.32187	0.13018		7.7967	-0.056744	-0.28229	7.7958	-0.096321
7.8	0.32139	0.13685		7.7983	-0.062466	-0.28753	7.7975	-0.10014
7.8017	0.32091	0.14067		7.8	-0.067234	-0.29182	7.7992	-0.10157
7.8033	0.31948	0.13971		7.8017	-0.071049	-0.29278	7.8008	-0.10109
7.805	0.31853	0.13733		7.8033	-0.073433	-0.29421	7.8025	-0.099182
7.8067	0.31996	0.13781		7.805	-0.076294	-0.29182	7.8042	-0.096798
7.8083	0.32377	0.14162		7.8067	-0.078678	-0.28753	7.8058	-0.095844
7.81	0.32902	0.14639		7.8083	-0.081062	-0.28229	7.8075	-0.094891
7.8117	0.33522	0.15068		7.81	-0.082016	-0.27895	7.8092	-0.094414
7.8133	0.34189	0.15116		7.8117	-0.083447	-0.28086	7.8108	-0.093937
7.815	0.34857	0.14877		7.8133	-0.0844	-0.28753	7.8125	-0.092983
7.8167	0.35381	0.14353		7.815	-0.085354	-0.29802	7.8142	-0.091076
7.8183	0.35715	0.13876		7.8167	-0.0844	-0.30708	7.8158	-0.089645
7.82	0.35954	0.13781		7.8183	-0.082493	-0.31328	7.8175	-0.090599
7.8217	0.3624	0.13876		7.82	-0.080109	-0.31614	7.8192	-0.09346
7.8233	0.36335	0.14496		7.8217	-0.076294	-0.3171	7.8208	-0.096798
7.825	0.36287	0.15211		7.8233	-0.07391	-0.31424	7.8225	-0.099659
7.8267	0.3624	0.16117		7.825	-0.070572	-0.30994	7.8242	-0.103
7.8283	0.36383	0.16975		7.8267	-0.068188	-0.30422	7.8258	-0.103
7.83	0.36716	0.17548		7.8283	-0.065327	-0.29707	7.8275	-0.099659
7.8317	0.37193	0.17691		7.83	-0.063419	-0.29182	7.8292	-0.096321
7.8333	0.37718	0.175		7.8317	-0.063419	-0.28753	7.8308	-0.094891
7.835	0.38147	0.17452		7.8333	-0.06485	-0.28276	7.8325	-0.093937
7.8367	0.38528	0.17214		7.835	-0.068665	-0.27514	7.8342	-0.091553
7.8383	0.38862	0.16928		7.8367	-0.07391	-0.26894	7.8358	-0.090599
7.84	0.39291	0.16546		7.8383	-0.081062	-0.26751	7.8375	-0.090599
7.8417	0.3953	0.1626		7.84	-0.085831	-0.26989	7.8392	-0.090122
7.8433	0.39673	0.15879		7.8417	-0.087261	-0.27323	7.8408	-0.087261
7.845	0.39864	0.15688		7.8433	-0.085831	-0.27561	7.8425	-0.083447
7.8467	0.40007	0.16117		7.845	-0.082493	-0.27943	7.8442	-0.081539
7.8483	0.4015	0.17071		7.8467	-0.078678	-0.28467	7.8458	-0.082493
7.85	0.40245	0.18358		7.8483	-0.07391	-0.29039	7.8475	-0.085354
7.8517	0.40388	0.19693		7.85	-0.070572	-0.29612	7.8492	-0.088692
7.8533	0.40674	0.21076		7.8517	-0.069141	-0.29993	7.8508	-0.092506
7.855	0.41103	0.21839		7.8533	-0.068188	-0.30184	7.8525	-0.093937
7.8567	0.41628	0.21887		7.855	-0.065803	-0.2985	7.8542	-0.093937
7.8583	0.42152	0.21315		7.8567	-0.061512	-0.29278	7.8558	-0.092506
7.86	0.42629	0.20313		7.8583	-0.058174	-0.28467	7.8575	-0.090599
7.8617	0.43011	0.19217		7.86	-0.057697	-0.27466	7.8592	-0.088215
7.8633	0.43344	0.18311		7.8617	-0.059128	-0.26608	7.8608	-0.086784
7.865	0.43583	0.17977		7.8633	-0.061989	-0.26369	7.8625	-0.087738
7.8667	0.43917	0.17738		7.865	-0.065803	-0.26798	7.8642	-0.089168
7.8683	0.44203	0.17548		7.8667	-0.070095	-0.27418	7.8658	-0.090122
7.87	0.44394	0.17405		7.8683	-0.072002	-0.2799	7.8675	-0.088692
7.8717	0.44394	0.17643		7.87	-0.071049	-0.28467	7.8692	-0.086308
7.8733	0.44632	0.1812		7.8717	-0.066757	-0.29087	7.8708	-0.08297
7.875	0.45061	0.18549		7.8733	-0.061989	-0.29469	7.8725	-0.078678
7.8767	0.4549	0.18978		7.875	-0.058174	-0.29755	7.8742	-0.075817
7.8783	0.45633	0.19646		7.8767	-0.05579	-0.30136	7.8758	-0.074387
7.88	0.4549	0.20456		7.8783	-0.054359	-0.30565	7.8775	-0.076294
7.8817	0.45443	0.20981		7.88	-0.054836	-0.30661	7.8792	-0.078678
7.8833	0.45204	0.21124		7.8817	-0.056267	-0.29993	7.8808	-0.082493
7.885	0.44918	0.21029		7.8833	-0.056744	-0.29087	7.8825	-0.086308
7.8867	0.44727	0.20981		7.885	-0.056744	-0.28133	7.8842	-0.089168
7.8883	0.44918	0.20981		7.8867	-0.05722	-0.2718	7.8858	-0.089168
7.89	0.45538	0.2079		7.8883	-0.059605	-0.26274	7.8875	-0.085354
7.8917	0.46206	0.20647		7.89	-0.061512	-0.25892	7.8892	-0.080586
7.8933	0.46873	0.20647		7.8917	-0.063419	-0.26226	7.8908	-0.076771
7.895	0.47302	0.20695		7.8933	-0.065327	-0.26941	7.8925	-0.074863
7.8967	0.47493	0.20599		7.895	-0.065803	-0.27609	7.8942	-0.07391
7.8983	0.47493	0.20599		7.8967	-0.065803	-0.28229	7.8958	-0.072956
7.9	0.47398	0.20981		7.8983	-0.063419	-0.28896	7.8975	-0.07391
7.9017	0.47398	0.21458		7.9	-0.060558	-0.29469	7.8992	-0.077248
7.9033	0.47398	0.2203		7.9017	-0.058174	-0.30041	7.9008	-0.083447
7.905	0.47445	0.22602		7.9033	-0.056744	-0.30565	7.9025	-0.088215
7.9067	0.47445	0.23127		7.905	-0.05722	-0.3109	7.9042	-0.092506
7.9083	0.47493	0.2327		7.9067	-0.057697	-0.31233	7.9058	-0.094891
7.91	0.47493	0.23031		7.9083	-0.056267	-0.30756	7.9075	-0.095367
7.9117	0.47445	0.22697		7.91	-0.053406	-0.29898	7.9092	-0.092983
7.9133	0.47445	0.22459		7.9117	-0.049591	-0.28753	7.9108	-0.088692
7.915	0.47731	0.22316		7.9133	-0.045776	-0.27466	7.9125	-0.083447
7.9167	0.48065	0.22125		7.915	-0.043869	-0.26274	7.9142	-0.076771
7.9183	0.48304	0.22221		7.9167	-0.043869	-0.25463	7.9158	-0.072002
7.92	0.48637	0.22316		7.9183	-0.045776	-0.25225	7.9175	-0.068665
7.9217	0.49019	0.22268		7.92	-0.047684	-0.25558	7.9192	-0.067234
7.9233	0.49448	0.21887		7.9217	-0.049591	-0.26226	7.9208	-0.06485
7.925	0.49782	0.21505		7.9233	-0.051498	-0.26941	7.9225	-0.061512
7.9267	0.50116	0.21505		7.925	-0.052452	-0.27704	7.9242	-0.059128
7.9283	0.50497	0.21458		7.9267	-0.052452	-0.28324	7.9258	-0.059128
7.93	0.50879	0.21458		7.9283	-0.051022	-0.29135	7.9275	-0.061989
7.9317	0.51165	0.21553		7.93	-0.050068	-0.29707	7.9292	-0.06485
7.9333	0.51212	0.22078		7.9317	-0.050545	-0.30088	7.9308	-0.067234
7.935	0.51165	0.22554		7.9333	-0.050545	-0.29993	7.9325	-0.069141
7.9367	0.50974	0.22793		7.935	-0.049114	-0.29373	7.9342	-0.071526
7.9383	0.50735	0.22745		7.9367	-0.04673	-0.28753	7.9358	-0.072956
7.94	0.50402	0.22507		7.9383	-0.044346	-0.278	7.9375	-0.072002
7.9417	0.50163	0.22316		7.94	-0.042438	-0.26798	7.9392	-0.069618
7.9433	0.50163	0.2203		7.9417	-0.041485	-0.25749	7.9408	-0.067234
7.945	0.50354	0.21982		7.9433	-0.040054	-0.25129	7.9425	-0.065803
7.9467	0.50831	0.21887		7.945	-0.041485	-0.25129	7.9442	-0.065327
7.9483	0.5126	0.21648		7.9467	-0.042915	-0.25511	7.9458	-0.066757
7.95	0.51641	0.21315		7.9483	-0.044346	-0.26035	7.9475	-0.069141
7.9517	0.52023	0.21124		7.95	-0.043869	-0.26512	7.9492	-0.071526
7.9533	0.52309	0.2141		7.9517	-0.042915	-0.27084	7.9508	-0.07534
7.955	0.52404	0.21696		7.9533	-0.041962	-0.27561	7.9525	-0.078678
7.9567	0.52309	0.22268		7.955	-0.039101	-0.27943	7.9542	-0.081539
7.9583	0.52166	0.23031		7.9567	-0.035286	-0.28133	7.9558	-0.081539
7.96	0.52118	0.23937		7.9583	-0.031948	-0.28229	7.9575	-0.081539
7.9617	0.52214	0.24557		7.96	-0.030994	-0.28229	7.9592	-0.082016
7.9633	0.52309	0.247		7.9617	-0.030994	-0.28038	7.9608	-0.080586
7.965	0.52452	0.24462		7.9633	-0.030041	-0.27704	7.9625	-0.078678
7.9667	0.52691	0.23842		7.965	-0.027657	-0.27227	7.9642	-0.076294
7.9683	0.53024	0.23174		7.9667	-0.025749	-0.26846	7.9658	-0.07534
7.97	0.53263	0.22554		7.9683	-0.024796	-0.26464	7.9675	-0.072956
7.9717	0.53263	0.22411		7.97	-0.024796	-0.26178	7.9692	-0.071049
7.9733	0.53406	0.22411		7.9717	-0.024796	-0.26131	7.9708	-0.070572
7.975	0.53692	0.22316		7.9733	-0.025272	-0.26417	7.9725	-0.071049
7.9767	0.5393	0.22316		7.975	-0.02718	-0.26798	7.9742	-0.071526
7.9783	0.54073	0.22602		7.9767	-0.029564	-0.27084	7.9758	-0.071049
7.98	0.54169	0.23174		7.9783	-0.030518	-0.27275	7.9775	-0.070095
7.9817	0.54359	0.2346		7.98	-0.030041	-0.27275	7.9792	-0.069618
7.9833	0.54407	0.23508		7.9817	-0.028133	-0.27418	7.9808	-0.070572
7.985	0.54216	0.23603		7.9833	-0.025272	-0.2737	7.9825	-0.072956
7.9867	0.5374	0.24033		7.985	-0.020981	-0.2737	7.9842	-0.077248
7.9883	0.53215	0.24414		7.9867	-0.016689	-0.2737	7.9858	-0.080109
7.99	0.52834	0.24509		7.9883	-0.012875	-0.2718	7.9875	-0.081062
7.9917	0.52691	0.24462		7.99	-0.0095367	-0.26941	7.9892	-0.080586
7.9933	0.52738	0.24366		7.9917	-0.0066757	-0.26512	7.9908	-0.078201
7.995	0.52977	0.24271		7.9933	-0.005722	-0.26035	7.9925	-0.074863
7.9967	0.53406	0.2389		7.995	-0.0061989	-0.25415	7.9942	-0.068188
7.9983	0.54026	0.23556		7.9967	-0.0090599	-0.24891	7.9958	-0.061989
8	0.54598	0.23174		7.9983	-0.013351	-0.24796	7.9975	-0.059128
8.0017	0.54836	0.22793		8	-0.01812	-0.25177	7.9992	-0.059605
8.0033	0.54979	0.22364		8.0017	-0.022888	-0.25797	8.0008	-0.059128
8.005	0.55122	0.22316		8.0033	-0.026226	-0.26512	8.0025	-0.059128
8.0067	0.55408	0.2265		8.005	-0.02861	-0.27323	8.0042	-0.059605
8.0083	0.55838	0.23079		8.0067	-0.028133	-0.28086	8.0058	-0.062466
8.01	0.56124	0.23746		8.0083	-0.025272	-0.28706	8.0075	-0.06485
8.0117	0.56314	0.24557		8.01	-0.022411	-0.28992	8.0092	-0.067234
8.0133	0.56171	0.25511		8.0117	-0.019073	-0.29087	8.0108	-0.071049
8.015	0.55838	0.26178		8.0133	-0.015259	-0.28944	8.0125	-0.073433
8.0167	0.55504	0.26274		8.015	-0.010967	-0.28467	8.0142	-0.073433
8.0183	0.55361	0.2594		8.0167	-0.0090599	-0.27943	8.0158	-0.071049
8.02	0.55361	0.2532		8.0183	-0.0081062	-0.2718	8.0175	-0.068665
8.0217	0.55599	0.247		8.02	-0.0081062	-0.26321	8.0192	-0.065327
8.0233	0.55981	0.24033		8.0217	-0.0085831	-0.25272	8.0208	-0.061035
8.025	0.56314	0.23651		8.0233	-0.0095367	-0.24462	8.0225	-0.059128
8.0267	0.56505	0.23222		8.025	-0.010014	-0.23937	8.0242	-0.060558
8.0283	0.56458	0.2284		8.0267	-0.010014	-0.23842	8.0258	-0.065327
8.03	0.5641	0.22364		8.0283	-0.0090599	-0.24128	8.0275	-0.069141
8.0317	0.56458	0.2203		8.03	-0.0076294	-0.24462	8.0292	-0.070572
8.0333	0.56648	0.2203		8.0317	-0.0061989	-0.24986	8.0308	-0.071049
8.035	0.56934	0.22078		8.0333	-0.0038147	-0.25368	8.0325	-0.071049
8.0367	0.57173	0.22507		8.035	-0.0014305	-0.25702	8.0342	-0.071049
8.0383	0.5722	0.23174		8.0367	0.0019074	-0.25749	8.0358	-0.071049
8.04	0.57125	0.24223		8.0383	0.0057221	-0.25606	8.0375	-0.071526
8.0417	0.56982	0.25177		8.04	0.010014	-0.25463	8.0392	-0.072479
8.0433	0.56791	0.25797		8.0417	0.013351	-0.2532	8.0408	-0.072956
8.045	0.56648	0.2594		8.0433	0.015259	-0.25177	8.0425	-0.072479
8.0467	0.56505	0.25749		8.045	0.015259	-0.24891	8.0442	-0.069141
8.0483	0.5641	0.25415		8.0467	0.013828	-0.24605	8.0458	-0.06485
8.05	0.5641	0.24939		8.0483	0.010967	-0.24271	8.0475	-0.059605
8.0517	0.56458	0.24557		8.05	0.0085831	-0.2408	8.0492	-0.056267
8.0533	0.56696	0.24033		8.0517	0.0061989	-0.2408	8.0508	-0.054359
8.055	0.5703	0.23556		8.0533	0.0042915	-0.24271	8.0525	-0.056267
8.0567	0.57554	0.23174		8.055	0.0038147	-0.24605	8.0542	-0.058174
8.0583	0.58031	0.23174		8.0567	0.0042915	-0.24939	8.0558	-0.058651
8.06	0.5846	0.23508		8.0583	0.0047684	-0.25415	8.0575	-0.060082
8.0617	0.58651	0.23746		8.06	0.0052452	-0.25845	8.0592	-0.062466
8.0633	0.58556	0.2408		8.0617	0.0071526	-0.26178	8.0608	-0.065327
8.065	0.58126	0.24557		8.0633	0.0095367	-0.26369	8.0625	-0.065803
8.0667	0.57507	0.25129		8.065	0.011444	-0.2656	8.0642	-0.067234
8.0683	0.5703	0.25463		8.0667	0.011921	-0.2656	8.0658	-0.067711
8.07	0.56648	0.25558		8.0683	0.013828	-0.26083	8.0675	-0.067234
8.0717	0.56458	0.25368		8.07	0.016212	-0.25511	8.0692	-0.06485
8.0733	0.56553	0.25177		8.0717	0.01812	-0.24986	8.0708	-0.061512
8.075	0.56839	0.24843		8.0733	0.018597	-0.24652	8.0725	-0.059128
8.0767	0.5722	0.24366		8.075	0.018597	-0.24414	8.0742	-0.05722
8.0783	0.57602	0.2389		8.0767	0.01955	-0.24319	8.0758	-0.058174
8.08	0.58079	0.23508		8.0783	0.01955	-0.24509	8.0775	-0.061035
8.0817	0.58508	0.2327		8.08	0.01955	-0.24843	8.0792	-0.063419
8.0833	0.58746	0.22984		8.0817	0.020504	-0.25082	8.0808	-0.062466
8.085	0.58794	0.22888		8.0833	0.021935	-0.25129	8.0825	-0.058651
8.0867	0.59032	0.23222		8.085	0.022888	-0.25272	8.0842	-0.054836
8.0883	0.59319	0.23603		8.0867	0.022888	-0.25463	8.0858	-0.051975
8.09	0.59414	0.23937		8.0883	0.025272	-0.25892	8.0875	-0.051975
8.0917	0.59271	0.24223		8.09	0.02718	-0.26369	8.0892	-0.053883
8.0933	0.58937	0.247		8.0917	0.028133	-0.26989	8.0908	-0.059128
8.095	0.58746	0.24986		8.0933	0.02718	-0.27275	8.0925	-0.064373
8.0967	0.58508	0.24891		8.095	0.02718	-0.27084	8.0942	-0.067234
8.0983	0.58413	0.24605		8.0967	0.028133	-0.26703	8.0958	-0.066757
8.1	0.58317	0.24462		8.0983	0.027657	-0.26035	8.0975	-0.062942
8.1017	0.58365	0.24271		8.1	0.024796	-0.25272	8.0992	-0.058651
8.1033	0.5846	0.23794		8.1017	0.022411	-0.24319	8.1008	-0.055313
8.105	0.58556	0.23365		8.1033	0.021458	-0.23508	8.1025	-0.053406
8.1067	0.58746	0.22888		8.105	0.020027	-0.23127	8.1042	-0.052452
8.1083	0.58842	0.22459		8.1067	0.01812	-0.22936	8.1058	-0.051498
8.11	0.58937	0.22125		8.1083	0.01812	-0.22984	8.1075	-0.048637
8.1117	0.59032	0.22173		8.11	0.020504	-0.23079	8.1092	-0.044823
8.1133	0.59271	0.22888		8.1117	0.023365	-0.23603	8.1108	-0.041008
8.115	0.59414	0.23794		8.1133	0.026226	-0.24271	8.1125	-0.03767
8.1167	0.59366	0.24748		8.115	0.029564	-0.25034	8.1142	-0.03767
8.1183	0.59175	0.25415		8.1167	0.033379	-0.25654	8.1158	-0.040054
8.12	0.58889	0.25892		8.1183	0.035763	-0.26083	8.1175	-0.0453
8.1217	0.58603	0.25797		8.12	0.036716	-0.26369	8.1192	-0.049591
8.1233	0.58126	0.25463		8.1217	0.038147	-0.26226	8.1208	-0.052929
8.125	0.57793	0.24986		8.1233	0.040054	-0.25797	8.1225	-0.054836
8.1267	0.5765	0.24462		8.125	0.041962	-0.25129	8.1242	-0.054836
8.1283	0.57507	0.24033		8.1267	0.041485	-0.24652	8.1258	-0.055313
8.13	0.57364	0.23556		8.1283	0.039101	-0.2408	8.1275	-0.055313
8.1317	0.57459	0.23174		8.13	0.03624	-0.23603	8.1292	-0.056744
8.1333	0.57888	0.22554		8.1317	0.032902	-0.23317	8.1308	-0.059128
8.135	0.58174	0.21887		8.1333	0.030041	-0.23508	8.1325	-0.061512
8.1367	0.5827	0.21267		8.135	0.027657	-0.23937	8.1342	-0.061989
8.1383	0.58174	0.21076		8.1367	0.026703	-0.24271	8.1358	-0.060558
8.14	0.58126	0.2141		8.1383	0.027657	-0.247	8.1375	-0.058174
8.1417	0.58031	0.2203		8.14	0.030518	-0.25082	8.1392	-0.056744
8.1433	0.57888	0.22745		8.1417	0.033379	-0.25511	8.1408	-0.05579
8.145	0.57793	0.23508		8.1433	0.034809	-0.25749	8.1425	-0.054836
8.1467	0.57745	0.24271		8.145	0.034332	-0.2594	8.1442	-0.05579
8.1483	0.57745	0.24462		8.1467	0.032425	-0.25988	8.1458	-0.056267
8.15	0.57793	0.24176		8.1483	0.031471	-0.25702	8.1475	-0.05722
8.1517	0.57936	0.23508		8.15	0.032902	-0.25225	8.1492	-0.056267
8.1533	0.58174	0.23031		8.1517	0.034809	-0.24557	8.1508	-0.053883
8.155	0.58317	0.22602		8.1533	0.036716	-0.23937	8.1525	-0.051022
8.1567	0.58508	0.22173		8.155	0.038147	-0.23174	8.1542	-0.049591
8.1583	0.58699	0.21839		8.1567	0.040054	-0.22697	8.1558	-0.050545
8.16	0.58985	0.21458		8.1583	0.039101	-0.2265	8.1575	-0.052452
8.1617	0.58985	0.21172		8.16	0.037193	-0.2284	8.1592	-0.053406
8.1633	0.58842	0.20695		8.1617	0.035763	-0.23031	8.1608	-0.053883
8.165	0.58603	0.20456		8.1633	0.03624	-0.2327	8.1625	-0.052452
8.1667	0.58413	0.20599		8.165	0.037193	-0.23842	8.1642	-0.049591
8.1683	0.58222	0.20933		8.1667	0.038624	-0.24223	8.1658	-0.044823
8.17	0.57983	0.21505		8.1683	0.041962	-0.24652	8.1675	-0.041008
8.1717	0.5765	0.22125		8.17	0.044823	-0.25034	8.1692	-0.040531
8.1733	0.57173	0.22984		8.1717	0.0453	-0.25511	8.1708	-0.043392
8.175	0.56553	0.2346		8.1733	0.0453	-0.25749	8.1725	-0.045776
8.1767	0.55933	0.23556		8.175	0.047207	-0.25511	8.1742	-0.048161
8.1783	0.55504	0.23365		8.1767	0.049591	-0.25272	8.1758	-0.050545
8.18	0.55265	0.23174		8.1783	0.050068	-0.24891	8.1775	-0.050068
8.1817	0.55218	0.22936		8.18	0.048161	-0.24557	8.1792	-0.047684
8.1833	0.55361	0.22411		8.1817	0.046253	-0.2408	8.1808	-0.042438
8.185	0.55599	0.21839		8.1833	0.043869	-0.23699	8.1825	-0.03767
8.1867	0.55885	0.21124		8.185	0.039577	-0.23508	8.1842	-0.035286
8.1883	0.56028	0.20409		8.1867	0.035763	-0.2346	8.1858	-0.032902
8.19	0.55981	0.19693		8.1883	0.035763	-0.23603	8.1875	-0.02861
8.1917	0.5579	0.19264		8.19	0.038147	-0.23699	8.1892	-0.024796
8.1933	0.55647	0.19312		8.1917	0.040531	-0.2408	8.1908	-0.024796
8.195	0.55742	0.19503		8.1933	0.042915	-0.24557	8.1925	-0.026703
8.1967	0.55885	0.19836		8.195	0.046253	-0.25082	8.1942	-0.029564
8.1983	0.55981	0.20266		8.1967	0.048637	-0.25415	8.1958	-0.032902
8.2	0.55933	0.20981		8.1983	0.048637	-0.25702	8.1975	-0.040054
8.2017	0.5579	0.21648		8.2	0.047207	-0.25988	8.1992	-0.047207
8.2033	0.55456	0.21982		8.2017	0.047207	-0.25988	8.2008	-0.050545
8.205	0.55075	0.22078		8.2033	0.048161	-0.25654	8.2025	-0.048637
8.2067	0.54741	0.22221		8.205	0.047684	-0.24843	8.2042	-0.044346
8.2083	0.54646	0.22364		8.2067	0.04673	-0.23746	8.2058	-0.040531
8.21	0.54884	0.22078		8.2083	0.045776	-0.2265	8.2075	-0.035286
8.2117	0.55313	0.21267		8.21	0.044823	-0.21839	8.2092	-0.030518
8.2133	0.5579	0.2017		8.2117	0.042439	-0.21553	8.2108	-0.02718
8.215	0.56124	0.19169		8.2133	0.041008	-0.21887	8.2125	-0.026703
8.2167	0.56124	0.18263		8.215	0.041485	-0.22745	8.2142	-0.026703
8.2183	0.5579	0.17786		8.2167	0.041962	-0.23937	8.2158	-0.024796
8.22	0.55361	0.17929		8.2183	0.043392	-0.25129	8.2175	-0.022888
8.2217	0.54979	0.18597		8.22	0.0453	-0.2594	8.2192	-0.020981
8.2233	0.54598	0.19741		8.2217	0.048637	-0.26464	8.2208	-0.021458
8.225	0.54216	0.21076		8.2233	0.052452	-0.26798	8.2225	-0.023365
8.2267	0.53883	0.22268		8.225	0.055313	-0.26941	8.2242	-0.025272
8.2283	0.53692	0.22745		8.2267	0.057697	-0.26798	8.2258	-0.025749
8.23	0.53549	0.22554		8.2283	0.061035	-0.26321	8.2275	-0.026226
8.2317	0.5331	0.21791		8.23	0.063419	-0.25606	8.2292	-0.026226
8.2333	0.53024	0.20742		8.2317	0.063419	-0.24748	8.2308	-0.024319
8.235	0.52786	0.19646		8.2333	0.061512	-0.23794	8.2325	-0.020504
8.2367	0.52643	0.1874		8.235	0.058174	-0.22936	8.2342	-0.017166
8.2383	0.52404	0.18215		8.2367	0.054359	-0.22411	8.2358	-0.016689
8.24	0.52118	0.17691		8.2383	0.050545	-0.22268	8.2375	-0.016689
8.2417	0.51928	0.17309		8.24	0.047684	-0.22554	8.2392	-0.016689
8.2433	0.51689	0.17023		8.2417	0.045776	-0.23079	8.2408	-0.016689
8.245	0.5126	0.16975		8.2433	0.0453	-0.23699	8.2425	-0.016213
8.2467	0.50831	0.17166		8.245	0.0453	-0.24462	8.2442	-0.017166
8.2483	0.50592	0.17405		8.2467	0.044823	-0.25034	8.2458	-0.019073
8.25	0.50449	0.17786		8.2483	0.044823	-0.25606	8.2475	-0.021934
8.2517	0.50259	0.18215		8.25	0.0453	-0.26226	8.2492	-0.024319
8.2533	0.49925	0.1874		8.2517	0.047207	-0.26989	8.2508	-0.02718
8.255	0.49877	0.19169		8.2533	0.050068	-0.27323	8.2525	-0.029564
8.2567	0.49782	0.19264		8.255	0.053883	-0.27037	8.2542	-0.030041
8.2583	0.49591	0.18978		8.2567	0.056744	-0.2656	8.2558	-0.02861
8.26	0.49353	0.1874		8.2583	0.057697	-0.25892	8.2575	-0.026226
8.2617	0.49114	0.18597		8.26	0.056267	-0.25129	8.2592	-0.023365
8.2633	0.49114	0.18263		8.2617	0.052452	-0.24033	8.2608	-0.020504
8.265	0.49114	0.17786		8.2633	0.047684	-0.23222	8.2625	-0.01812
8.2667	0.49305	0.17071		8.265	0.041962	-0.2284	8.2642	-0.015736
8.2683	0.49639	0.16356		8.2667	0.037193	-0.22793	8.2658	-0.013828
8.27	0.50068	0.1545		8.2683	0.034332	-0.22984	8.2675	-0.013351
8.2717	0.50449	0.14734		8.27	0.033379	-0.23127	8.2692	-0.013351
8.2733	0.50831	0.14687		8.2717	0.035763	-0.2346	8.2708	-0.013351
8.275	0.51212	0.14877		8.2733	0.039577	-0.23842	8.2725	-0.013828
8.2767	0.51308	0.15259		8.275	0.044823	-0.24509	8.2742	-0.016689
8.2783	0.51165	0.15783		8.2767	0.050068	-0.25177	8.2758	-0.020027
8.28	0.5064	0.16737		8.2783	0.05579	-0.25797	8.2775	-0.022411
8.2817	0.50068	0.17691		8.28	0.060558	-0.26083	8.2792	-0.022411
8.2833	0.49353	0.1812		8.2817	0.063896	-0.25845	8.2808	-0.022888
8.285	0.48542	0.18215		8.2833	0.065804	-0.2532	8.2825	-0.022888
8.2867	0.47874	0.18024		8.285	0.064373	-0.24557	8.2842	-0.020981
8.2883	0.47493	0.17834		8.2867	0.060558	-0.23842	8.2858	-0.01812
8.29	0.47493	0.17452		8.2883	0.056267	-0.23079	8.2875	-0.015736
8.2917	0.47588	0.16975		8.29	0.051498	-0.2265	8.2892	-0.014305
8.2933	0.48065	0.16212		8.2917	0.047207	-0.22554	8.2908	-0.013351
8.295	0.4859	0.15354		8.2933	0.044346	-0.2265	8.2925	-0.011921
8.2967	0.49067	0.14687		8.295	0.044346	-0.22793	8.2942	-0.0095367
8.2983	0.4921	0.144		8.2967	0.0453	-0.22984	8.2958	-0.0066757
8.3	0.4921	0.14544		8.2983	0.04673	-0.23222	8.2975	-0.0038147
8.3017	0.49257	0.14734		8.3	0.047684	-0.23413	8.2992	-0.0019073
8.3033	0.49162	0.15306		8.3017	0.049591	-0.23985	8.3008	-0.0023842
8.305	0.48733	0.16212		8.3033	0.051022	-0.24891	8.3025	-0.0038147
8.3067	0.48113	0.17309		8.305	0.051975	-0.2594	8.3042	-0.0076294
8.3083	0.47684	0.18024		8.3067	0.053406	-0.26512	8.3058	-0.010014
8.31	0.47302	0.18024		8.3083	0.05579	-0.26608	8.3075	-0.010967
8.3117	0.46921	0.17643		8.31	0.058174	-0.2656	8.3092	-0.01049
8.3133	0.46492	0.16975		8.3117	0.057697	-0.26274	8.3108	-0.0081062
8.315	0.46301	0.16308		8.3133	0.056267	-0.25654	8.3125	-0.0052452
8.3167	0.46349	0.15688		8.315	0.054359	-0.24748	8.3142	-0.002861
8.3183	0.46492	0.15211		8.3167	0.052452	-0.2408	8.3158	-0.0033379
8.32	0.46635	0.14877		8.3183	0.050068	-0.23937	8.3175	-0.0052452
8.3217	0.46778	0.14687		8.32	0.047684	-0.24033	8.3192	-0.0061989
8.3233	0.46873	0.14448		8.3217	0.047207	-0.2408	8.3208	-0.0047684
8.325	0.46921	0.1421		8.3233	0.047684	-0.24128	8.3225	-0.0014305
8.3267	0.46873	0.14114		8.325	0.048637	-0.24557	8.3242	0.002861
8.3283	0.4673	0.14114		8.3267	0.050068	-0.25034	8.3258	0.0071526
8.33	0.46492	0.14591		8.3283	0.053883	-0.25606	8.3275	0.0090599
8.3317	0.46158	0.15211		8.33	0.056744	-0.26226	8.3292	0.0071526
8.3333	0.45729	0.15926		8.3317	0.058651	-0.26989	8.3308	0.00095367
8.335	0.453	0.16451		8.3333	0.05722	-0.27466	8.3325	-0.0066757
8.3367	0.44966	0.16785		8.335	0.056744	-0.27323	8.3342	-0.011444
8.3383	0.44823	0.16594		8.3367	0.057697	-0.26941	8.3358	-0.011921
8.34	0.44823	0.15879		8.3383	0.056267	-0.2656	8.3375	-0.010014
8.3417	0.44918	0.14973		8.34	0.053406	-0.26178	8.3392	-0.0061989
8.3433	0.45109	0.1421		8.3417	0.050068	-0.25702	8.3408	-0.0004768
8.345	0.45156	0.13781		8.3433	0.048637	-0.25368	8.3425	0.0057221
8.3467	0.45109	0.13351		8.345	0.045776	-0.25415	8.3442	0.0095367
8.3483	0.44918	0.13065		8.3467	0.042439	-0.25654	8.3458	0.0095367
8.35	0.4468	0.12922		8.3483	0.041008	-0.25845	8.3475	0.0095367
8.3517	0.44346	0.13113		8.35	0.042915	-0.25654	8.3492	0.010967
8.3533	0.44155	0.13638		8.3517	0.047684	-0.25511	8.3508	0.012398
8.355	0.44107	0.14162		8.3533	0.052452	-0.25368	8.3525	0.010967
8.3567	0.44203	0.14734		8.355	0.057697	-0.25368	8.3542	0.0076294
8.3583	0.44298	0.15402		8.3567	0.062942	-0.25511	8.3558	0.0057221
8.36	0.4425	0.1626		8.3583	0.06628	-0.25749	8.3575	0.0033379
8.3617	0.4425	0.16737		8.36	0.066757	-0.2594	8.3592	0.00095367
8.3633	0.44155	0.16737		8.3617	0.065804	-0.25892	8.3608	0
8.365	0.44107	0.16451		8.3633	0.063896	-0.25702	8.3625	0.0014305
8.3667	0.4406	0.16117		8.365	0.061989	-0.25225	8.3642	0.0042915
8.3683	0.44012	0.15831		8.3667	0.059605	-0.24509	8.3658	0.0081062
8.37	0.44012	0.15402		8.3683	0.056267	-0.23699	8.3675	0.012875
8.3717	0.43869	0.15163		8.37	0.053406	-0.2327	8.3692	0.017166
8.3733	0.43726	0.14877		8.3717	0.050068	-0.23222	8.3708	0.020027
8.375	0.43535	0.14305		8.3733	0.047684	-0.23413	8.3725	0.021458
8.3767	0.43392	0.13542		8.375	0.045776	-0.23842	8.3742	0.021935
8.3783	0.43344	0.13018		8.3767	0.0453	-0.24462	8.3758	0.022888
8.38	0.43488	0.1297		8.3783	0.046253	-0.25225	8.3775	0.023365
8.3817	0.43726	0.13161		8.38	0.048637	-0.25606	8.3792	0.023365
8.3833	0.4406	0.13733		8.3817	0.053883	-0.2594	8.3808	0.022888
8.385	0.44155	0.14544		8.3833	0.058174	-0.26178	8.3825	0.021935
8.3867	0.43964	0.15593		8.385	0.061035	-0.26321	8.3842	0.020981
8.3883	0.43583	0.16356		8.3867	0.061989	-0.26083	8.3858	0.020504
8.39	0.43154	0.16737		8.3883	0.063419	-0.25368	8.3875	0.020027
8.3917	0.42915	0.16689		8.39	0.06485	-0.24748	8.3892	0.01955
8.3933	0.42677	0.16356		8.3917	0.06628	-0.24223	8.3908	0.01812
8.395	0.42582	0.15974		8.3933	0.068665	-0.23556	8.3925	0.017643
8.3967	0.42629	0.1545		8.395	0.072002	-0.2284	8.3942	0.017643
8.3983	0.42772	0.14973		8.3967	0.074863	-0.22411	8.3958	0.016689
8.4	0.4282	0.14353		8.3983	0.076771	-0.22507	8.3975	0.015259
8.4017	0.42725	0.13781		8.4	0.078678	-0.22793	8.3992	0.013828
8.4033	0.42439	0.13256		8.4017	0.080585	-0.23031	8.4008	0.015736
8.405	0.42248	0.1297		8.4033	0.079632	-0.23222	8.4025	0.018597
8.4067	0.42248	0.13208		8.405	0.076771	-0.23556	8.4042	0.020504
8.4083	0.42343	0.13685		8.4067	0.073433	-0.2389	8.4058	0.020504
8.41	0.42343	0.144		8.4083	0.072002	-0.24223	8.4075	0.01955
8.4117	0.42152	0.15116		8.41	0.070572	-0.24652	8.4092	0.019073
8.4133	0.41866	0.15974		8.4117	0.068188	-0.25415	8.4108	0.016689
8.415	0.41628	0.16594		8.4133	0.067234	-0.26035	8.4125	0.014305
8.4167	0.41389	0.16642		8.415	0.068188	-0.26178	8.4142	0.013351
8.4183	0.41199	0.16069		8.4167	0.067711	-0.26131	8.4158	0.014305
8.42	0.41199	0.1545		8.4183	0.063896	-0.25892	8.4175	0.015259
8.4217	0.41437	0.14973		8.42	0.05722	-0.25558	8.4192	0.015259
8.4233	0.41866	0.14496		8.4217	0.049114	-0.24891	8.4208	0.014305
8.425	0.42343	0.14162		8.4233	0.041485	-0.24509	8.4225	0.013351
8.4267	0.42677	0.13781		8.425	0.036716	-0.24462	8.4242	0.012875
8.4283	0.42772	0.13447		8.4267	0.03624	-0.247	8.4258	0.012875
8.43	0.42772	0.13065		8.4283	0.039101	-0.25082	8.4275	0.013828
8.4317	0.42677	0.12827		8.43	0.043869	-0.25511	8.4292	0.015259
8.4333	0.42534	0.12922		8.4317	0.048637	-0.26131	8.4308	0.017166
8.435	0.42343	0.13208		8.4333	0.051498	-0.26608	8.4325	0.01812
8.4367	0.42248	0.13781		8.435	0.052929	-0.27275	8.4342	0.017166
8.4383	0.42152	0.144		8.4367	0.052929	-0.2799	8.4358	0.015259
8.44	0.41866	0.15259		8.4383	0.051975	-0.2861	8.4375	0.011921
8.4417	0.41533	0.15831		8.44	0.050545	-0.28849	8.4392	0.0085831
8.4433	0.41294	0.16069		8.4417	0.050068	-0.28563	8.4408	0.0057221
8.445	0.41246	0.16069		8.4433	0.051498	-0.28181	8.4425	0.0038147
8.4467	0.41151	0.15974		8.445	0.052452	-0.27514	8.4442	0.002861
8.4483	0.41056	0.15926		8.4467	0.051975	-0.26655	8.4458	0.002861
8.45	0.41008	0.15688		8.4483	0.048161	-0.25558	8.4475	0.0033379
8.4517	0.41008	0.15354		8.45	0.043869	-0.247	8.4492	0.0014305
8.4533	0.41246	0.1483		8.4517	0.038624	-0.24319	8.4508	-0.0004768
8.455	0.41533	0.14162		8.4533	0.035286	-0.24557	8.4525	-0.002861
8.4567	0.41914	0.1359		8.455	0.034332	-0.25082	8.4542	-0.0047684
8.4583	0.42391	0.13447		8.4567	0.035286	-0.25797	8.4558	-0.0052452
8.46	0.43058	0.13876		8.4583	0.039101	-0.26655	8.4575	-0.0047684
8.4617	0.43869	0.14353		8.46	0.043392	-0.27514	8.4592	-0.0033379
8.4633	0.44394	0.1502		8.4617	0.047684	-0.28324	8.4608	-0.002861
8.465	0.44537	0.15831		8.4633	0.050068	-0.28896	8.4625	-0.0033379
8.4667	0.44441	0.17023		8.465	0.050545	-0.2923	8.4642	-0.0047684
8.4683	0.4425	0.17977		8.4667	0.050545	-0.28992	8.4658	-0.0071526
8.47	0.43917	0.18358		8.4683	0.051498	-0.28229	8.4675	-0.0090599
8.4717	0.43583	0.18311		8.47	0.053883	-0.27227	8.4692	-0.0090599
8.4733	0.43297	0.18072		8.4717	0.056744	-0.26178	8.4708	-0.0066757
8.475	0.43249	0.17881		8.4733	0.059128	-0.25129	8.4725	-0.0042915
8.4767	0.43535	0.175		8.475	0.060558	-0.24176	8.4742	-0.0014305
8.4783	0.44012	0.17071		8.4767	0.060081	-0.23508	8.4758	0.00047684
8.48	0.44727	0.16499		8.4783	0.05722	-0.23127	8.4775	0.0019074
8.4817	0.45443	0.16212		8.48	0.051975	-0.23174	8.4792	0.0033379
8.4833	0.46158	0.16117		8.4817	0.046253	-0.2346	8.4808	0.0042915
8.485	0.46873	0.16212		8.4833	0.041008	-0.23985	8.4825	0.0057221
8.4867	0.47398	0.16642		8.485	0.037193	-0.24986	8.4842	0.0071526
8.4883	0.47731	0.17262		8.4867	0.034809	-0.26178	8.4858	0.0076294
8.49	0.47922	0.18167		8.4883	0.035763	-0.27561	8.4875	0.0061989
8.4917	0.48018	0.19217		8.49	0.038147	-0.28706	8.4892	0.0033379
8.4933	0.4797	0.20409		8.4917	0.041485	-0.29421	8.4908	-0.0009537
8.495	0.47922	0.21458		8.4933	0.046253	-0.29373	8.4925	-0.005722
8.4967	0.48065	0.22221		8.495	0.051498	-0.28563	8.4942	-0.010014
8.4983	0.48542	0.2284		8.4967	0.05579	-0.27561	8.4958	-0.012875
8.5	0.49162	0.23317		8.4983	0.058651	-0.26608	8.4975	-0.014782
8.5017	0.49782	0.23651		8.5	0.059128	-0.25892	8.4992	-0.016689
8.5033	0.50545	0.23699		8.5017	0.05722	-0.25082	8.5008	-0.017166
8.505	0.51355	0.23746		8.5033	0.052929	-0.24652	8.5025	-0.017643
8.5067	0.52023	0.23508		8.505	0.047207	-0.24796	8.5042	-0.017166
8.5083	0.52404	0.23127		8.5067	0.043869	-0.2532	8.5058	-0.015736
8.51	0.52834	0.22793		8.5083	0.043392	-0.25988	8.5075	-0.011444
8.5117	0.53453	0.22936		8.51	0.044823	-0.26464	8.5092	-0.0052452
8.5133	0.54264	0.23842		8.5117	0.048161	-0.27132	8.5108	-0.0009537
8.515	0.55313	0.25129		8.5133	0.051975	-0.27609	8.5125	0.00095367
8.5167	0.56219	0.26894		8.515	0.055313	-0.27943	8.5142	0.0019074
8.5183	0.56982	0.28896		8.5167	0.05579	-0.2799	8.5158	0.0019074
8.52	0.5765	0.30994		8.5183	0.052929	-0.27943	8.5175	-0.0014305
8.5217	0.5827	0.32616		8.52	0.050068	-0.27752	8.5192	-0.0066757
8.5233	0.58842	0.33808		8.5217	0.049591	-0.2718	8.5208	-0.0090599
8.525	0.59557	0.34618		8.5233	0.051975	-0.26417	8.5225	-0.0085831
8.5267	0.60511	0.35191		8.525	0.053883	-0.25558	8.5242	-0.0071526
8.5283	0.61703	0.3562		8.5267	0.053406	-0.24939	8.5258	-0.0066757
8.53	0.62895	0.36001		8.5283	0.051975	-0.24223	8.5275	-0.0052452
8.5317	0.63944	0.36478		8.53	0.049114	-0.23651	8.5292	-0.002861
8.5333	0.64993	0.36907		8.5317	0.044823	-0.23508	8.5308	-0.0014305
8.535	0.6609	0.37336		8.5333	0.041008	-0.23937	8.5325	-0.0023842
8.5367	0.67377	0.37909		8.535	0.038624	-0.24652	8.5342	-0.002861
8.5383	0.68951	0.38958		8.5367	0.040054	-0.25129	8.5358	-0.002861
8.54	0.71049	0.40674		8.5383	0.043869	-0.25511	8.5375	-0.0042915
8.5417	0.73481	0.42725		8.54	0.049114	-0.25749	8.5392	-0.0061989
8.5433	0.75722	0.4487		8.5417	0.054836	-0.26131	8.5408	-0.0081062
8.545	0.77534	0.46968		8.5433	0.058651	-0.26321	8.5425	-0.0081062
8.5467	0.78917	0.4921		8.545	0.061512	-0.26417	8.5442	-0.0090599
8.5483	0.80156	0.51117		8.5467	0.06485	-0.26178	8.5458	-0.0095367
8.55	0.81062	0.52452		8.5483	0.070095	-0.25654	8.5475	-0.010967
8.5517	0.82111	0.53358		8.55	0.074863	-0.25177	8.5492	-0.011921
8.5533	0.83494	0.54312		8.5517	0.076771	-0.247	8.5508	-0.012398
8.555	0.85354	0.55408		8.5533	0.076771	-0.24128	8.5525	-0.013828
8.5567	0.87404	0.56505		8.555	0.074863	-0.2346	8.5542	-0.012398
8.5583	0.8955	0.58031		8.5567	0.072002	-0.23174	8.5558	-0.010014
8.56	0.91982	0.59938		8.5583	0.067234	-0.23317	8.5575	-0.0066757
8.5617	0.94414	0.62275		8.56	0.063896	-0.23508	8.5592	-0.0052452
8.5633	0.9675	0.64659		8.5617	0.064373	-0.23556	8.5608	-0.0023842
8.565	0.98991	0.67139		8.5633	0.067234	-0.23603	8.5625	0.0014305
8.5667	1.0142	0.69904		8.565	0.071526	-0.23794	8.5642	0.0023842
8.5683	1.0405	0.72622		8.5667	0.075817	-0.23842	8.5658	0.00095367
8.57	1.0657	0.75245		8.5683	0.080585	-0.23842	8.5675	-0.0014305
8.5717	1.0905	0.77915		8.57	0.083447	-0.2408	8.5692	-0.0019073
8.5733	1.1134	0.81062		8.5717	0.0844	-0.24462	8.5708	-0.0042915
8.575	1.1373	0.84257		8.5733	0.085354	-0.24652	8.5725	-0.0081062
8.5767	1.1601	0.87214		8.575	0.088215	-0.24176	8.5742	-0.012398
8.5783	1.184	0.89931		8.5767	0.090599	-0.23317	8.5758	-0.015259
8.58	1.2107	0.92602		8.5783	0.091553	-0.22316	8.5775	-0.016689
8.5817	1.2407	0.9551		8.58	0.092506	-0.21124	8.5792	-0.01812
8.5833	1.2741	0.98324		8.5817	0.09346	-0.19741	8.5808	-0.017166
8.585	1.3103	1.0128		8.5833	0.095367	-0.1874	8.5825	-0.014305
8.5867	1.3475	1.0424		8.585	0.095844	-0.18406	8.5842	-0.010967
8.5883	1.3843	1.0738		8.5867	0.096798	-0.18644	8.5858	-0.0081062
8.59	1.4205	1.1067		8.5883	0.099182	-0.1893	8.5875	-0.0052452
8.5917	1.4572	1.1415		8.59	0.10347	-0.19169	8.5892	-0.0038147
8.5933	1.4954	1.1806		8.5917	0.10872	-0.1955	8.5908	-0.0052452
8.595	1.5335	1.2217		8.5933	0.11396	-0.19789	8.5925	-0.0085831
8.5967	1.5721	1.2665		8.595	0.12016	-0.19836	8.5942	-0.012875
8.5983	1.6108	1.3123		8.5967	0.12684	-0.19646	8.5958	-0.016213
8.6	1.6503	1.3604		8.5983	0.13208	-0.19312	8.5975	-0.019073
8.6017	1.6894	1.4071		8.6	0.13542	-0.18597	8.5992	-0.020027
8.6033	1.7304	1.4496		8.6017	0.13828	-0.17548	8.6008	-0.018597
8.605	1.7738	1.4896		8.6033	0.14162	-0.16499	8.6025	-0.017643
8.6067	1.8206	1.5302		8.605	0.14591	-0.15497	8.6042	-0.016213
8.6083	1.8678	1.574		8.6067	0.14973	-0.14353	8.6058	-0.013828
8.61	1.9159	1.6193		8.6083	0.15402	-0.13161	8.6075	-0.01049
8.6117	1.9655	1.6656		8.61	0.16022	-0.12302	8.6092	-0.0071526
8.6133	2.017	1.7109		8.6117	0.16689	-0.11683	8.6108	-0.0042915
8.615	2.0695	1.7576		8.6133	0.17262	-0.11253	8.6125	-0.0023842
8.6167	2.1234	1.8067		8.615	0.17834	-0.10967	8.6142	-0.0009537
8.6183	2.1796	1.8568		8.6167	0.18597	-0.10824	8.6158	-0.0019073
8.62	2.2364	1.9107		8.6183	0.19693	-0.10872	8.6175	-0.0047684
8.6217	2.2931	1.9684		8.62	0.20838	-0.10777	8.6192	-0.0076294
8.6233	2.347	2.0304		8.6217	0.22078	-0.10681	8.6208	-0.010014
8.625	2.399	2.0928		8.6233	0.23317	-0.10586	8.6225	-0.010967
8.6267	2.45	2.1558		8.625	0.24605	-0.103	8.6242	-0.01049
8.6283	2.5029	2.2178		8.6267	0.25749	-0.097752	8.6258	-0.0066757
8.63	2.5578	2.2774		8.6283	0.26655	-0.086784	8.6275	-0.002861
8.6317	2.6155	2.3332		8.63	0.27323	-0.074387	8.6292	0
8.6333	2.6784	2.3866		8.6317	0.27895	-0.059128	8.6308	0.00095367
8.635	2.7461	2.4433		8.6333	0.28419	-0.041962	8.6325	0.0019074
8.6367	2.8162	2.5015		8.635	0.28944	-0.022411	8.6342	0.002861
8.6383	2.8849	2.5616		8.6367	0.29469	-0.0038147	8.6358	0.002861
8.64	2.9535	2.6197		8.6383	0.30088	0.0095367	8.6375	0.0019074
8.6417	3.0227	2.6798		8.64	0.30947	0.017643	8.6392	0.0019074
8.6433	3.0913	2.7432		8.6417	0.32043	0.024319	8.6408	0.0023842
8.645	3.1586	2.8119		8.6433	0.33379	0.033855	8.6425	0.0033379
8.6467	3.2268	2.883		8.645	0.34904	0.042915	8.6442	0.0033379
8.6483	3.2983	2.9554		8.6467	0.36621	0.051498	8.6458	0.002861
8.65	3.3727	3.0308		8.6483	0.38385	0.060081	8.6475	0.0014305
8.6517	3.4471	3.1104		8.65	0.39959	0.068665	8.6492	0.00047684
8.6533	3.5205	3.1924		8.6517	0.41533	0.076294	8.6508	-0.0009537
8.655	3.5939	3.2721		8.6533	0.43058	0.085354	8.6525	-0.0019073
8.6567	3.6683	3.3503		8.655	0.44537	0.099659	8.6542	-0.0009537
8.6583	3.7436	3.4275		8.6567	0.46015	0.11683	8.6558	0.0014305
8.66	3.819	3.5024		8.6583	0.47493	0.13685	8.6575	0.0052452
8.6617	3.8939	3.5763		8.66	0.49067	0.16022	8.6592	0.0095367
8.6633	3.9706	3.6497		8.6617	0.50545	0.18692	8.6608	0.014782
8.665	4.0479	3.7236		8.6633	0.51928	0.21124	8.6625	0.018597
8.6667	4.128	3.7956		8.665	0.53215	0.22984	8.6642	0.020981
8.6683	4.2086	3.8681		8.6667	0.54502	0.24557	8.6658	0.020981
8.67	4.2896	3.9439		8.6683	0.56028	0.26131	8.6675	0.021458
8.6717	4.3712	4.024		8.67	0.57793	0.278	8.6692	0.021458
8.6733	4.4522	4.107		8.6717	0.59748	0.29421	8.6708	0.020027
8.675	4.5333	4.1895		8.6733	0.61846	0.3109	8.6725	0.017643
8.6767	4.6134	4.2739		8.675	0.64182	0.32759	8.6742	0.015736
8.6783	4.6916	4.3612		8.6767	0.66805	0.34571	8.6758	0.015259
8.68	4.7679	4.4498		8.6783	0.69523	0.36669	8.6775	0.014305
8.6817	4.8447	4.5357		8.68	0.72098	0.39148	8.6792	0.014782
8.6833	4.9224	4.6186		8.6817	0.7453	0.42057	8.6808	0.016689
8.685	5.0035	4.7007		8.6833	0.77057	0.44823	8.6825	0.01812
8.6867	5.0855	4.7812		8.685	0.79632	0.47588	8.6842	0.020027
8.6883	5.1675	4.859		8.6867	0.82254	0.50354	8.6858	0.021935
8.69	5.2505	4.9324		8.6883	0.84782	0.53263	8.6875	0.025272
8.6917	5.3339	5.0077		8.69	0.87404	0.56076	8.6892	0.026226
8.6933	5.4173	5.0831		8.6917	0.90122	0.58603	8.6908	0.024796
8.695	5.4979	5.1584		8.6933	0.92936	0.61035	8.6925	0.023365
8.6967	5.578	5.2333		8.695	0.95749	0.63658	8.6942	0.022888
8.6983	5.6586	5.3139		8.6967	0.98562	0.66423	8.6958	0.022888
8.7	5.7425	5.4049		8.6983	1.0152	0.69046	8.6975	0.021935
8.7017	5.8298	5.4994		8.7	1.0457	0.71716	8.6992	0.020981
8.7033	5.9185	5.5947		8.7017	1.0767	0.74434	8.7008	0.020981
8.705	6.0081	5.6877		8.7033	1.1072	0.77343	8.7025	0.020981
8.7067	6.0964	5.7797		8.705	1.1387	0.80252	8.7042	0.020981
8.7083	6.1808	5.8665		8.7067	1.1711	0.83303	8.7058	0.021935
8.71	6.2599	5.9443		8.7083	1.2035	0.86689	8.7075	0.024319
8.7117	6.3343	6.012		8.71	1.236	0.90218	8.7092	0.029564
8.7133	6.4054	6.0749		8.7117	1.2689	0.93937	8.7108	0.03624
8.715	6.4754	6.1388		8.7133	1.3037	0.97609	8.7125	0.042915
8.7167	6.5446	6.2017		8.715	1.339	1.0152	8.7142	0.047207
8.7183	6.6133	6.2633		8.7167	1.3723	1.0543	8.7158	0.048637
8.72	6.6848	6.3229		8.7183	1.4052	1.09	8.7175	0.047207
8.7217	6.7568	6.3844		8.72	1.44	1.1215	8.7192	0.043869
8.7233	6.8274	6.4473		8.7217	1.4772	1.153	8.7208	0.041008
8.725	6.8946	6.5112		8.7233	1.5154	1.1878	8.7225	0.040054
8.7267	6.9599	6.5789		8.725	1.555	1.224	8.7242	0.041008
8.7283	7.0248	6.6476		8.7267	1.5955	1.2617	8.7258	0.041485
8.73	7.0872	6.7177		8.7283	1.6384	1.3008	8.7275	0.042439
8.7317	7.1468	6.7859		8.73	1.6828	1.3404	8.7292	0.043869
8.7333	7.2055	6.8536		8.7317	1.7281	1.379	8.7308	0.044346
8.735	7.2632	6.9175		8.7333	1.7719	1.4191	8.7325	0.044823
8.7367	7.3209	6.9757		8.735	1.8134	1.4615	8.7342	0.044823
8.7383	7.3786	7.0286		8.7367	1.853	1.5044	8.7358	0.044823
8.74	7.4358	7.0791		8.7383	1.8916	1.5459	8.7375	0.0453
8.7417	7.4925	7.1292		8.74	1.9307	1.5883	8.7392	0.044823
8.7433	7.5488	7.1788		8.7417	1.9684	1.6346	8.7408	0.045776
8.745	7.6051	7.2279		8.7433	2.0056	1.6818	8.7425	0.047207
8.7467	7.6604	7.2765		8.745	2.0442	1.7271	8.7442	0.048637
8.7483	7.7119	7.3242		8.7467	2.0847	1.77	8.7458	0.049114
8.75	7.7605	7.3676		8.7483	2.1272	1.8125	8.7475	0.051498
8.7517	7.8063	7.4086		8.75	2.1701	1.8544	8.7492	0.053406
8.7533	7.8521	7.4511		8.7517	2.2149	1.894	8.7508	0.053406
8.755	7.8979	7.4944		8.7533	2.2612	1.9321	8.7525	0.051975
8.7567	7.9403	7.5383		8.755	2.3098	1.9684	8.7542	0.050068
8.7583	7.9808	7.5827		8.7567	2.3575	2.0051	8.7558	0.050068
8.76	8.0194	7.6299		8.7583	2.4037	2.0423	8.7575	0.051022
8.7617	8.0571	7.6747		8.76	2.4476	2.0814	8.7592	0.052929
8.7633	8.0914	7.7124		8.7617	2.49	2.1224	8.7608	0.053883
8.765	8.1234	7.7419		8.7633	2.5311	2.1648	8.7625	0.05579
8.7667	8.1544	7.7658		8.765	2.5702	2.2087	8.7642	0.057697
8.7683	8.1868	7.7887		8.7667	2.6088	2.2521	8.7658	0.059605
8.77	8.2197	7.8087		8.7683	2.6469	2.2979	8.7675	0.061512
8.7717	8.2502	7.8287		8.77	2.6851	2.3427	8.7692	0.062942
8.7733	8.2784	7.8502		8.7717	2.7227	2.3861	8.7708	0.06485
8.775	8.3041	7.8745		8.7733	2.7623	2.4261	8.7725	0.06628
8.7767	8.3299	7.8983		8.775	2.8048	2.4638	8.7742	0.068665
8.7783	8.3547	7.9207		8.7767	2.8486	2.5029	8.7758	0.070095
8.78	8.378	7.9432		8.7783	2.8934	2.5411	8.7775	0.069618
8.7817	8.4009	7.9641		8.78	2.9378	2.5778	8.7792	0.066757
8.7833	8.4224	7.9846		8.7817	2.9821	2.6121	8.7808	0.062942
8.785	8.4419	8.0037		8.7833	3.0246	2.6469	8.7825	0.059605
8.7867	8.4572	8.0209		8.785	3.0646	2.6817	8.7842	0.05722
8.7883	8.4677	8.0333		8.7867	3.1018	2.717	8.7858	0.056744
8.79	8.4743	8.0404		8.7883	3.139	2.7556	8.7875	0.058174
8.7917	8.4791	8.0438		8.79	3.1791	2.7971	8.7892	0.060081
8.7933	8.4848	8.0442		8.7917	3.2172	2.841	8.7908	0.061989
8.795	8.491	8.0428		8.7933	3.253	2.8849	8.7925	0.063419
8.7967	8.4968	8.04		8.795	3.2864	2.9292	8.7942	0.06485
8.7983	8.502	8.0395		8.7967	3.3202	2.9693	8.7958	0.063896
8.8	8.5087	8.038		8.7983	3.3517	3.0026	8.7975	0.061512
8.8017	8.5154	8.0357		8.8	3.3798	3.0322	8.7992	0.060081
8.8033	8.5192	8.0318		8.8017	3.408	3.0594	8.8008	0.061035
8.805	8.5192	8.0276		8.8033	3.4389	3.0851	8.8025	0.062942
8.8067	8.5163	8.0266		8.805	3.4723	3.1085	8.8042	0.063419
8.8083	8.513	8.0252		8.8067	3.5057	3.1352	8.8058	0.062466
8.81	8.5058	8.0242		8.8083	3.5391	3.1624	8.8075	0.060558
8.8117	8.4953	8.0209		8.81	3.5729	3.1881	8.8092	0.059605
8.8133	8.482	8.0142		8.8117	3.6058	3.2129	8.8108	0.05722
8.815	8.4682	8.0013		8.8133	3.6368	3.2382	8.8125	0.056744
8.8167	8.4529	7.9823		8.815	3.6669	3.2659	8.8142	0.058174
8.8183	8.4362	7.9603		8.8167	3.696	3.2911	8.8158	0.060558
8.82	8.4205	7.9389		8.8183	3.7246	3.3178	8.8175	0.064373
8.8217	8.4062	7.9193		8.82	3.7494	3.3469	8.8192	0.067711
8.8233	8.3938	7.9002		8.8217	3.7699	3.3789	8.8208	0.071049
8.825	8.3809	7.884		8.8233	3.787	3.4089	8.8225	0.072479
8.8267	8.3685	7.8678		8.825	3.8033	3.4347	8.8242	0.071049
8.8283	8.3551	7.8487		8.8267	3.8209	3.4547	8.8258	0.069618
8.83	8.3399	7.822		8.8283	3.84	3.4685	8.8275	0.070572
8.8317	8.3227	7.7929		8.83	3.8605	3.4781	8.8292	0.072479
8.8333	8.3041	7.7658		8.8317	3.8824	3.4847	8.8308	0.07391
8.835	8.2836	7.7386		8.8333	3.9029	3.4928	8.8325	0.074863
8.8367	8.2612	7.7095		8.835	3.922	3.5014	8.8342	0.07534
8.8383	8.2364	7.6814		8.8367	3.9363	3.5086	8.8358	0.074387
8.84	8.2078	7.6571		8.8383	3.9477	3.5143	8.8375	0.068665
8.8417	8.1778	7.6323		8.84	3.9577	3.521	8.8392	0.061512
8.8433	8.1463	7.6022		8.8417	3.9697	3.5281	8.8408	0.055313
8.845	8.1148	7.5669		8.8433	3.9825	3.5343	8.8425	0.052929
8.8467	8.0814	7.5288		8.845	3.9935	3.5419	8.8442	0.054359
8.8483	8.049	7.4916		8.8467	4.003	3.5534	8.8458	0.058651
8.85	8.018	7.4534		8.8483	4.0102	3.5691	8.8475	0.065804
8.8517	7.9875	7.4139		8.85	4.0169	3.583	8.8492	0.072002
8.8533	7.9575	7.3724		8.8517	4.0221	3.5934	8.8508	0.076294
8.855	7.926	7.3304		8.8533	4.0264	3.6006	8.8525	0.078678
8.8567	7.8936	7.2889		8.855	4.0307	3.6058	8.8542	0.081539
8.8583	7.8592	7.2479		8.8567	4.0345	3.6097	8.8558	0.08297
8.86	7.8235	7.2088		8.8583	4.0383	3.6097	8.8575	0.083447
8.8617	7.7868	7.1702		8.86	4.0402	3.6068	8.8592	0.083923
8.8633	7.7481	7.1344		8.8617	4.0421	3.6001	8.8608	0.082493
8.865	7.7085	7.1011		8.8633	4.0441	3.5915	8.8625	0.078678
8.8667	7.6685	7.0682		8.865	4.0445	3.5801	8.8642	0.072956
8.8683	7.628	7.031		8.8667	4.0441	3.5686	8.8658	0.068188
8.87	7.585	6.9895		8.8683	4.0445	3.562	8.8675	0.066757
8.8717	7.5407	6.9451		8.87	4.0445	3.562	8.8692	0.067234
8.8733	7.4959	6.9003		8.8717	4.0417	3.5644	8.8708	0.069618
8.875	7.4515	6.855		8.8733	4.0345	3.5658	8.8725	0.07391
8.8767	7.41	6.8083		8.875	4.024	3.5653	8.8742	0.078201
8.8783	7.3709	6.7611		8.8767	4.015	3.562	8.8758	0.080109
8.88	7.3333	6.7129		8.8783	4.0054	3.5534	8.8775	0.081062
8.8817	7.2932	6.6638		8.88	3.9964	3.5386	8.8792	0.082493
8.8833	7.2513	6.6123		8.8817	3.9868	3.521	8.8808	0.084877
8.885	7.2069	6.5622		8.8833	3.9783	3.5038	8.8825	0.089169
8.8867	7.1611	6.5155		8.885	3.973	3.4866	8.8842	0.092983
8.8883	7.1149	6.4697		8.8867	3.9673	3.4699	8.8858	0.097275
8.89	7.0677	6.4254		8.8883	3.9606	3.4518	8.8875	0.10014
8.8917	7.02	6.381		8.89	3.952	3.4347	8.8892	0.10061
8.8933	6.9718	6.34		8.8917	3.943	3.418	8.8908	0.098705
8.895	6.9242	6.2957		8.8933	3.9325	3.4041	8.8925	0.096798
8.8967	6.8755	6.248		8.895	3.921	3.3946	8.8942	0.096321
8.8983	6.8274	6.1975		8.8967	3.9096	3.3865	8.8958	0.098228
8.9	6.7801	6.1464		8.8983	3.8977	3.3793	8.8975	0.10014
8.9017	6.7353	6.0959		8.9	3.8838	3.3703	8.8992	0.10252
8.9033	6.6919	6.0425		8.9017	3.8681	3.3598	8.9008	0.10586
8.905	6.6476	5.9891		8.9033	3.8514	3.3445	8.9025	0.10824
8.9067	6.6018	5.9342		8.905	3.8319	3.324	8.9042	0.11015
8.9083	6.5541	5.8818		8.9067	3.8099	3.2992	8.9058	0.11063
8.91	6.506	5.8322		8.9083	3.787	3.2721	8.9075	0.11158
8.9117	6.4569	5.7869		8.91	3.7642	3.2473	8.9092	0.11539
8.9133	6.4092	5.7454		8.9117	3.7436	3.2229	8.9108	0.11969
8.915	6.3629	5.7049		8.9133	3.7241	3.2015	8.9125	0.12207
8.9167	6.3171	5.6639		8.915	3.7065	3.1786	8.9142	0.12255
8.9183	6.2699	5.6205		8.9167	3.6893	3.1557	8.9158	0.12302
8.92	6.2199	5.5752		8.9183	3.6721	3.1309	8.9175	0.12445
8.9217	6.1698	5.5246		8.92	3.6545	3.1066	8.9192	0.12636
8.9233	6.1193	5.4693		8.9217	3.6364	3.0861	8.9208	0.12922
8.925	6.0692	5.4135		8.9233	3.6197	3.067	8.9225	0.13208
8.9267	6.0177	5.3611		8.925	3.602	3.0499	8.9242	0.13685
8.9283	5.9662	5.3091		8.9267	3.5844	3.0327	8.9258	0.14067
8.93	5.9175	5.2547		8.9283	3.5653	3.0174	8.9275	0.144
8.9317	5.8708	5.2013		8.93	3.5453	2.9993	8.9292	0.14591
8.9333	5.8246	5.1484		8.9317	3.5233	2.975	8.9308	0.14782
8.935	5.7778	5.095		8.9333	3.5	2.9459	8.9325	0.1502
8.9367	5.7316	5.0397		8.935	3.4747	2.9159	8.9342	0.15354
8.9383	5.6853	4.9891		8.9367	3.4485	2.8863	8.9358	0.15783
8.94	5.6391	4.9443		8.9383	3.4223	2.8563	8.9375	0.1626
8.9417	5.5919	4.9019		8.94	3.397	2.8267	8.9392	0.16737
8.9433	5.5432	4.8614		8.9417	3.3741	2.7976	8.9408	0.17214
8.945	5.4932	4.8232		8.9433	3.3517	2.7685	8.9425	0.17786
8.9467	5.4421	4.7874		8.945	3.3312	2.7399	8.9442	0.18501
8.9483	5.3926	4.7483		8.9467	3.3135	2.7142	8.9458	0.19264
8.95	5.343	4.7045		8.9483	3.2973	2.6937	8.9475	0.20027
8.9517	5.2934	4.6563		8.95	3.2811	2.6765	8.9492	0.2079
8.9533	5.2462	4.6058		8.9517	3.2635	2.6622	8.9508	0.21601
8.955	5.2013	4.5547		8.9533	3.243	2.6464	8.9525	0.22411
8.9567	5.1579	4.5028		8.955	3.2191	2.6298	8.9542	0.23222
8.9583	5.116	4.4513		8.9567	3.1919	2.6093	8.9558	0.2408
8.96	5.0745	4.3979		8.9583	3.1629	2.5835	8.9575	0.25129
8.9617	5.034	4.3445		8.96	3.1352	2.552	8.9592	0.26226
8.9633	4.9925	4.2925		8.9617	3.109	2.5187	8.9608	0.27466
8.965	4.9515	4.2448		8.9633	3.0851	2.4872	8.9625	0.28706
8.9667	4.9105	4.2024		8.965	3.0646	2.4571	8.9642	0.2985
8.9683	4.8695	4.1614		8.9667	3.0465	2.429	8.9658	0.30756
8.97	4.8261	4.1227		8.9683	3.0289	2.3994	8.9675	0.31471
8.9717	4.7822	4.0841		8.97	3.0088	2.3704	8.9692	0.32234
8.9733	4.7369	4.0474		8.9717	2.9874	2.3408	8.9708	0.32949
8.975	4.6911	4.0088		8.9733	2.9659	2.3146	8.9725	0.33665
8.9767	4.6444	3.9682		8.975	2.9445	2.2931	8.9742	0.34571
8.9783	4.5981	3.9253		8.9767	2.9216	2.2721	8.9758	0.3562
8.98	4.5547	3.881		8.9783	2.8958	2.2511	8.9775	0.36907
8.9817	4.5118	3.8376		8.98	2.8701	2.2321	8.9792	0.38433
8.9833	4.4689	3.7942		8.9817	2.8434	2.2159	8.9808	0.40102
8.985	4.427	3.7494		8.9833	2.8186	2.1968	8.9825	0.41914
8.9867	4.3879	3.7022		8.985	2.7938	2.1715	8.9842	0.43869
8.9883	4.3507	3.6554		8.9867	2.7709	2.1429	8.9858	0.45919
8.99	4.3125	3.6139		8.9883	2.7504	2.1167	8.9875	0.48113
8.9917	4.2753	3.5782		8.99	2.7323	2.0919	8.9892	0.50259
8.9933	4.2405	3.5467		8.9917	2.7146	2.0661	8.9908	0.52309
8.995	4.2071	3.5133		8.9933	2.6956	2.0418	8.9925	0.54073
8.9967	4.1728	3.4795		8.995	2.6784	2.017	8.9942	0.55599
8.9983	4.1361	3.4471		8.9967	2.6617	1.9922	8.9958	0.57125
9	4.0975	3.417		8.9983	2.646	1.9646	8.9975	0.58603
9.0017	4.0584	3.3832		9	2.6307	1.9388	8.9992	0.60368
9.0033	4.0183	3.3426		9.0017	2.6159	1.9178	9.0008	0.6237
9.005	3.9797	3.2997		9.0033	2.6011	1.8988	9.0025	0.64659
9.0067	3.9434	3.2587		9.005	2.5835	1.8826	9.0042	0.67186
9.0083	3.9096	3.2187		9.0067	2.5616	1.8702	9.0058	0.69809
9.01	3.8767	3.1767		9.0083	2.5368	1.8616	9.0075	0.72479
9.0117	3.8433	3.1366		9.01	2.511	1.8492	9.0092	0.7515
9.0133	3.8109	3.0999		9.0117	2.4843	1.8287	9.0108	0.77915
9.015	3.7785	3.0684		9.0133	2.459	1.8024	9.0125	0.80776
9.0167	3.7451	3.0389		9.015	2.4366	1.7753	9.0142	0.83828
9.0183	3.7103	3.0093		9.0167	2.418	1.749	9.0158	0.86975
9.02	3.6764	2.9817		9.0183	2.4033	1.7209	9.0175	0.90122
9.0217	3.6445	2.9535		9.02	2.3885	1.6928	9.0192	0.93174
9.0233	3.613	2.9278		9.0217	2.3737	1.6646	9.0208	0.95987
9.025	3.581	2.9016		9.0233	2.357	1.6408	9.0225	0.98801
9.0267	3.5481	2.8744		9.025	2.3389	1.6165	9.0242	1.0171
9.0283	3.5167	2.8448		9.0267	2.3198	1.5912	9.0258	1.0495
9.03	3.4857	2.8129		9.0283	2.3022	1.5702	9.0275	1.0853
9.0317	3.4561	2.7795		9.03	2.2879	1.5545	9.0292	1.123
9.0333	3.427	2.7437		9.0317	2.275	1.5454	9.0308	1.1625
9.035	3.3989	2.708		9.0333	2.2631	1.5368	9.0325	1.2035
9.0367	3.3712	2.6712		9.035	2.2507	1.5311	9.0342	1.2455
9.0383	3.3431	2.6364		9.0367	2.2388	1.5244	9.0358	1.2879
9.04	3.314	2.6026		9.0383	2.224	1.5154	9.0375	1.3304
9.0417	3.2849	2.5716		9.04	2.2087	1.5016	9.0392	1.3723
9.0433	3.2558	2.5415		9.0417	2.1939	1.4849	9.0408	1.4167
9.045	3.2263	2.5148		9.0433	2.1811	1.4663	9.0425	1.4629
9.0467	3.1967	2.4929		9.045	2.171	1.4443	9.0442	1.5092
9.0483	3.1691	2.4743		9.0467	2.1625	1.4215	9.0458	1.5535
9.05	3.1419	2.4562		9.0483	2.1572	1.3971	9.0475	1.5965
9.0517	3.1147	2.4357		9.05	2.151	1.3733	9.0492	1.6403
9.0533	3.087	2.4142		9.0517	2.1443	1.349	9.0508	1.6861
9.055	3.0589	2.3904		9.0533	2.1386	1.327	9.0525	1.7343
9.0567	3.0303	2.3613		9.055	2.1348	1.3094	9.0542	1.7838
9.0583	3.0026	2.3289		9.0567	2.131	1.2956	9.0558	1.8339
9.06	2.975	2.2964		9.0583	2.1257	1.2851	9.0575	1.8864
9.0617	2.9492	2.2669		9.06	2.1186	1.2751	9.0592	1.9407
9.0633	2.9249	2.2364		9.0617	2.11	1.267	9.0608	1.9965
9.065	2.9035	2.2063		9.0633	2.1	1.2569	9.0625	2.0509
9.0667	2.8853	2.1753		9.065	2.0885	1.2431	9.0642	2.1062
9.0683	2.8672	2.1458		9.0667	2.0776	1.225	9.0658	2.1634
9.07	2.8486	2.1181		9.0683	2.069	1.204	9.0675	2.2235
9.0717	2.8291	2.0947		9.07	2.0642	1.1835	9.0692	2.2826
9.0733	2.8105	2.0776		9.0717	2.0628	1.1625	9.0708	2.3403
9.075	2.79	2.0633		9.0733	2.0628	1.1439	9.0725	2.3971
9.0767	2.7666	2.0528		9.075	2.0647	1.1263	9.0742	2.4524
9.0783	2.7432	2.0432		9.0767	2.0657	1.1101	9.0758	2.5091
9.08	2.7194	2.0332		9.0783	2.0657	1.0953	9.0775	2.5678
9.0817	2.6951	2.0194		9.08	2.0647	1.081	9.0792	2.6302
9.0833	2.6679	2.0003		9.0817	2.0652	1.0691	9.0808	2.6956
9.085	2.6422	1.9755		9.0833	2.068	1.0567	9.0825	2.7628
9.0867	2.6193	1.9488		9.085	2.0704	1.0452	9.0842	2.8319
9.0883	2.6002	1.9217		9.0867	2.0738	1.0352	9.0858	2.903
9.09	2.583	1.894		9.0883	2.0766	1.0285	9.0875	2.975
9.0917	2.5668	1.8673		9.09	2.079	1.0214	9.0892	3.0465
9.0933	2.5525	1.8392		9.0917	2.08	1.0118	9.0908	3.118
9.095	2.5396	1.8144		9.0933	2.0809	0.99993	9.0925	3.191
9.0967	2.5268	1.7905		9.095	2.0833	0.98562	9.0942	3.2654
9.0983	2.5125	1.7695		9.0967	2.0876	0.97132	9.0958	3.3417
9.1	2.4986	1.7538		9.0983	2.0938	0.95606	9.0975	3.4175
9.1017	2.4858	1.7405		9.1	2.1029	0.94366	9.0992	3.4938
9.1033	2.4719	1.73		9.1017	2.1138	0.93126	9.1008	3.5696
9.105	2.4543	1.72		9.1033	2.1248	0.91839	9.1025	3.6464
9.1067	2.4338	1.7109		9.105	2.1358	0.90456	9.1042	3.7222
9.1083	2.4123	1.698		9.1067	2.1467	0.89407	9.1058	3.7966
9.11	2.3909	1.6799		9.1083	2.1586	0.88692	9.1075	3.87
9.1117	2.3699	1.658		9.11	2.171	0.87881	9.1092	3.943
9.1133	2.3513	1.6351		9.1117	2.1834	0.8707	9.1108	4.0188
9.115	2.3346	1.6141		9.1133	2.1949	0.86403	9.1125	4.0979
9.1167	2.3198	1.596		9.115	2.2049	0.86069	9.1142	4.1804
9.1183	2.305	1.5817		9.1167	2.2159	0.8564	9.1158	4.2644
9.12	2.2926	1.5678		9.1183	2.2273	0.84877	9.1175	4.3502
9.1217	2.2802	1.5535		9.12	2.2411	0.83733	9.1192	4.4355
9.1233	2.2664	1.5388		9.1217	2.2583	0.82302	9.1208	4.5195
9.125	2.2502	1.5244		9.1233	2.2788	0.80919	9.1225	4.602
9.1267	2.2349	1.5116		9.125	2.3031	0.79632	9.1242	4.6816
9.1283	2.2211	1.4973		9.1267	2.3274	0.78535	9.1258	4.7607
9.13	2.2054	1.4839		9.1283	2.3527	0.77105	9.1275	4.8385
9.1317	2.1877	1.4706		9.13	2.3775	0.75674	9.1292	4.9167
9.1333	2.1706	1.4601		9.1317	2.4014	0.74387	9.1308	4.9953
9.135	2.1553	1.4482		9.1333	2.4238	0.73433	9.1325	5.0745
9.1367	2.1405	1.4319		9.135	2.4471	0.72575	9.1342	5.1541
9.1383	2.1257	1.41		9.1367	2.4714	0.71716	9.1358	5.2333
9.14	2.1119	1.3852		9.1383	2.4953	0.71239	9.1375	5.3139
9.1417	2.0995	1.3642		9.14	2.5191	0.71096	9.1392	5.3964
9.1433	2.089	1.3442		9.1417	2.5425	0.71001	9.1408	5.4817
9.145	2.08	1.3261		9.1433	2.5678	0.70572	9.1425	5.5671
9.1467	2.0714	1.3099		9.145	2.5949	0.69809	9.1442	5.65
9.1483	2.0623	1.2989		9.1467	2.6245	0.68855	9.1458	5.7321
9.15	2.0533	1.2908		9.1483	2.656	0.67616	9.1475	5.8136
9.1517	2.0418	1.2846		9.15	2.6898	0.6628	9.1492	5.8942
9.1533	2.0289	1.2794		9.1517	2.7266	0.65041	9.1508	5.9733
9.155	2.0142	1.2746		9.1533	2.7647	0.64087	9.1525	6.0511
9.1567	1.9979	1.2708		9.155	2.8028	0.63086	9.1542	6.1283
9.1583	1.9803	1.2674		9.1567	2.841	0.62037	9.1558	6.2041
9.16	1.9617	1.2646		9.1583	2.8772	0.60987	9.1575	6.278
9.1617	1.9441	1.2579		9.16	2.9125	0.60225	9.1592	6.351
9.1633	1.9288	1.2465		9.1617	2.9483	0.59843	9.1608	6.4235
9.165	1.9164	1.2312		9.1633	2.985	0.59414	9.1625	6.4955
9.1667	1.9059	1.214		9.165	3.0227	0.59175	9.1642	6.5684
9.1683	1.8973	1.1983		9.1667	3.0603	0.59223	9.1658	6.6423
9.17	1.8902	1.184		9.1683	3.099	0.59509	9.1675	6.7163
9.1717	1.8835	1.1706		9.17	3.1381	0.59557	9.1692	6.7878
9.1733	1.8768	1.1582		9.1717	3.1757	0.59175	9.1708	6.8569
9.175	1.8687	1.1468		9.1733	3.2139	0.58508	9.1725	6.9251
9.1767	1.8597	1.1358		9.175	3.2535	0.57602	9.1742	6.9933
9.1783	1.8501	1.1263		9.1767	3.2969	0.56553	9.1758	7.061
9.18	1.842	1.1182		9.1783	3.3422	0.55265	9.1775	7.1263
9.1817	1.8349	1.112		9.18	3.3894	0.54026	9.1792	7.1893
9.1833	1.8282	1.1086		9.1817	3.4389	0.52738	9.1808	7.2489
9.185	1.821	1.1063		9.1833	3.4881	0.51498	9.1825	7.3061
9.1867	1.812	1.1044		9.185	3.5348	0.50354	9.1842	7.3605
9.1883	1.8005	1.0977		9.1867	3.5796	0.49448	9.1858	7.4153
9.19	1.7877	1.0881		9.1883	3.6259	0.48971	9.1875	7.4701
9.1917	1.7743	1.0757		9.19	3.675	0.48828	9.1892	7.5245
9.1933	1.761	1.0619		9.1917	3.7241	0.49114	9.1908	7.5788
9.195	1.7481	1.0481		9.1933	3.7727	0.49496	9.1925	7.6327
9.1967	1.7357	1.0328		9.195	3.8209	0.49925	9.1942	7.6861
9.1983	1.7257	1.018		9.1967	3.8691	0.49973	9.1958	7.7357
9.2	1.7176	1.0028		9.1983	3.9148	0.49496	9.1975	7.782
9.2017	1.7085	0.98944		9.2	3.9592	0.48399	9.1992	7.8263
9.2033	1.6975	0.97847		9.2017	4.0045	0.47159	9.2008	7.8697
9.205	1.6851	0.96989		9.2033	4.0512	0.46015	9.2025	7.9117
9.2067	1.6742	0.96416		9.205	4.0984	0.44918	9.2042	7.9513
9.2083	1.6627	0.9613		9.2067	4.1456	0.43869	9.2058	7.988
9.21	1.6503	0.96226		9.2083	4.1928	0.42868	9.2075	8.0223
9.2117	1.6375	0.96416		9.21	4.2391	0.42009	9.2092	8.0566
9.2133	1.6246	0.96607		9.2117	4.2839	0.41151	9.2108	8.0886
9.215	1.6122	0.96464		9.2133	4.3278	0.40436	9.2125	8.1186
9.2167	1.6003	0.95892		9.215	4.3731	0.40102	9.2142	8.1472
9.2183	1.5898	0.94843		9.2167	4.4203	0.40054	9.2158	8.1749
9.22	1.5812	0.93508		9.2183	4.4675	0.40388	9.2175	8.2011
9.2217	1.5736	0.92125		9.22	4.5128	0.4077	9.2192	8.224
9.2233	1.5688	0.9079		9.2217	4.5571	0.41151	9.2208	8.2455
9.225	1.5655	0.89788		9.2233	4.5991	0.41151	9.2225	8.265
9.2267	1.5607	0.88882		9.225	4.6387	0.4077	9.2242	8.2817
9.2283	1.5531	0.88167		9.2267	4.6768	0.4015	9.2258	8.2965
9.23	1.5435	0.87357		9.2283	4.7159	0.39244	9.2275	8.3117
9.2317	1.5345	0.86546		9.23	4.7565	0.38433	9.2292	8.3261
9.2333	1.5254	0.85878		9.2317	4.7979	0.3767	9.2308	8.3365
9.235	1.5163	0.85211		9.2333	4.8404	0.37003	9.2325	8.3427
9.2367	1.5082	0.84829		9.235	4.8828	0.3624	9.2342	8.3461
9.2383	1.5011	0.84734		9.2367	4.9243	0.35429	9.2358	8.3466
9.24	1.4939	0.8502		9.2383	4.9629	0.34809	9.2375	8.3442
9.2417	1.4858	0.85211		9.24	4.9992	0.34475	9.2392	8.3413
9.2433	1.4749	0.84972		9.2417	5.034	0.34475	9.2408	8.3385
9.245	1.4629	0.84352		9.2433	5.0683	0.34475	9.2425	8.3342
9.2467	1.4529	0.83447		9.245	5.1017	0.34571	9.2442	8.3299
9.2483	1.4443	0.82541		9.2467	5.1322	0.34666	9.2458	8.3241
9.25	1.4372	0.81539		9.2483	5.1608	0.34809	9.2475	8.3179
9.2517	1.43	0.80538		9.25	5.1894	0.34666	9.2492	8.3079
9.2533	1.4234	0.79441		9.2517	5.218	0.34142	9.2508	8.296
9.255	1.4162	0.78344		9.2533	5.2476	0.33426	9.2525	8.2836
9.2567	1.4086	0.77391		9.255	5.2772	0.32854	9.2542	8.2717
9.2583	1.4	0.76628		9.2567	5.3067	0.32377	9.2558	8.2569
9.26	1.3919	0.76246		9.2583	5.3368	0.3171	9.2575	8.2383
9.2617	1.3847	0.76199		9.26	5.3649	0.31042	9.2592	8.2164
9.2633	1.3771	0.76628		9.2617	5.3911	0.30279	9.2608	8.1911
9.265	1.369	0.77295		9.2633	5.4154	0.29612	9.2625	8.1639
9.2667	1.359	0.77868		9.265	5.4379	0.29039	9.2642	8.1339
9.2683	1.3494	0.78058		9.2667	5.4579	0.28658	9.2658	8.1024
9.27	1.3394	0.77486		9.2683	5.4765	0.28706	9.2675	8.0719
9.2717	1.3304	0.76437		9.27	5.496	0.28849	9.2692	8.0423
9.2733	1.3227	0.75006		9.2717	5.5141	0.29182	9.2708	8.0123
9.275	1.3161	0.73481		9.2733	5.5294	0.29325	9.2725	7.9808
9.2767	1.3094	0.72193		9.275	5.5404	0.29516	9.2742	7.9494
9.2783	1.3018	0.71287		9.2767	5.5509	0.29373	9.2758	7.9169
9.28	1.2951	0.7062		9.2783	5.5604	0.29039	9.2775	7.8835
9.2817	1.2875	0.7		9.28	5.568	0.28372	9.2792	7.8497
9.2833	1.2794	0.6938		9.2817	5.5742	0.27561	9.2808	7.8168
9.285	1.2703	0.68903		9.2833	5.5799	0.26846	9.2825	7.782
9.2867	1.2636	0.68712		9.285	5.5895	0.26035	9.2842	7.7443
9.2883	1.2579	0.68426		9.2867	5.599	0.25272	9.2858	7.7028
9.29	1.2512	0.68188		9.2883	5.6076	0.24319	9.2875	7.6575
9.2917	1.2417	0.68092		9.29	5.6138	0.23365	9.2892	7.6098
9.2933	1.2307	0.68188		9.2917	5.6181	0.22364	9.2908	7.5598
9.295	1.2207	0.68188		9.2933	5.6205	0.21648	9.2925	7.5102
9.2967	1.2102	0.67806		9.295	5.6205	0.21267	9.2942	7.4615
9.2983	1.1988	0.67234		9.2967	5.6186	0.20981	9.2958	7.4129
9.3	1.1883	0.66519		9.2983	5.6162	0.20981	9.2975	7.3647
9.3017	1.1802	0.65804		9.3	5.6119	0.2141	9.2992	7.3166
9.3033	1.1759	0.64993		9.3017	5.6062	0.22173	9.3008	7.2689
9.305	1.1716	0.64325		9.3033	5.599	0.22793	9.3025	7.2203
9.3067	1.1678	0.6361		9.305	5.5909	0.22936	9.3042	7.1692
9.3083	1.163	0.62895		9.3067	5.5842	0.22697	9.3058	7.1182
9.31	1.1582	0.62323		9.3083	5.578	0.22221	9.3075	7.0682
9.3117	1.1535	0.62037		9.31	5.5728	0.21744	9.3092	7.0186
9.3133	1.1487	0.61989		9.3117	5.5676	0.21219	9.3108	6.9675
9.315	1.1435	0.61989		9.3133	5.5609	0.2079	9.3125	6.9137
9.3167	1.1377	0.62037		9.315	5.5528	0.2017	9.3142	6.8588
9.3183	1.1325	0.6218		9.3167	5.5404	0.1936	9.3158	6.8026
9.32	1.1263	0.62323		9.3183	5.5256	0.18692	9.3175	6.7434
9.3217	1.1206	0.62037		9.32	5.5084	0.18358	9.3192	6.6819
9.3233	1.1134	0.61417		9.3217	5.4908	0.18406	9.3208	6.6214
9.325	1.1067	0.60511		9.3233	5.4731	0.18501	9.3225	6.5627
9.3267	1.1001	0.59605		9.325	5.455	0.1893	9.3242	6.5079
9.3283	1.0934	0.58794		9.3267	5.4364	0.1955	9.3258	6.454
9.33	1.0862	0.58079		9.3283	5.4169	0.20218	9.3275	6.4015
9.3317	1.0786	0.57697		9.33	5.3959	0.20266	9.3292	6.3486
9.3333	1.0719	0.57554		9.3317	5.3735	0.19741	9.3308	6.2938
9.335	1.0648	0.57459		9.3333	5.3511	0.18835	9.3325	6.2375
9.3367	1.0581	0.57364		9.335	5.3282	0.17738	9.3342	6.1798
9.3383	1.0524	0.57411		9.3367	5.3048	0.16642	9.3358	6.1221
9.34	1.0481	0.5765		9.3383	5.2838	0.15402	9.3375	6.0635
9.3417	1.0433	0.5784		9.34	5.2624	0.14544	9.3392	6.0029
9.3433	1.0362	0.58031		9.3417	5.2404	0.13781	9.3408	5.9419
9.345	1.0285	0.58222		9.3433	5.2161	0.13208	9.3425	5.8804
9.3467	1.02	0.58413		9.345	5.1899	0.12732	9.3442	5.8193
9.3483	1.0104	0.58317		9.3467	5.1627	0.12541	9.3458	5.7588
9.35	0.99993	0.5784		9.3483	5.1355	0.12922	9.3475	5.6987
9.3517	0.98991	0.56887		9.35	5.1084	0.13447	9.3492	5.6391
9.3533	0.98133	0.5579		9.3517	5.0812	0.13828	9.3508	5.5814
9.355	0.97513	0.54789		9.3533	5.054	0.13924	9.3525	5.5237
9.3567	0.96989	0.53787		9.355	5.0249	0.1421	9.3542	5.466
9.3583	0.9656	0.52834		9.3567	4.9944	0.14448	9.3558	5.4069
9.36	0.96369	0.51928		9.3583	4.9601	0.1421	9.3575	5.3473
9.3617	0.9613	0.5126		9.36	4.9243	0.13447	9.3592	5.2891
9.3633	0.9594	0.50688		9.3617	4.8871	0.12493	9.3608	5.2323
9.365	0.95463	0.50306		9.3633	4.8509	0.11635	9.3625	5.1775
9.3667	0.94986	0.50306		9.365	4.8175	0.10681	9.3642	5.1222
9.3683	0.94366	0.50497		9.3667	4.786	0.098705	9.3658	5.0659
9.37	0.93699	0.50926		9.3683	4.7569	0.091076	9.3675	5.0087
9.3717	0.92936	0.51355		9.37	4.7264	0.087261	9.3692	4.95
9.3733	0.92077	0.51928		9.3717	4.6954	0.084877	9.3708	4.8885
9.375	0.91362	0.52071		9.3733	4.6639	0.085354	9.3725	4.828
9.3767	0.90647	0.51785		9.375	4.6339	0.090599	9.3742	4.7703
9.3783	0.9017	0.51069		9.3767	4.6034	0.096798	9.3758	4.715
9.38	0.89693	0.50116		9.3783	4.571	0.10109	9.3775	4.6611
9.3817	0.89312	0.49114		9.38	4.5385	0.103	9.3792	4.6082
9.3833	0.89025	0.47922		9.3817	4.5042	0.10681	9.3808	4.5571
9.385	0.88882	0.47016		9.3833	4.4684	0.11063	9.3825	4.5042
9.3867	0.88835	0.4611		9.385	4.4298	0.10967	9.3842	4.4508
9.3883	0.88596	0.45347		9.3867	4.3902	0.10395	9.3858	4.3964
9.39	0.88215	0.44727		9.3883	4.3516	0.095844	9.3875	4.3454
9.3917	0.87595	0.44584		9.39	4.3154	0.089169	9.3892	4.2968
9.3933	0.86975	0.44918		9.3917	4.2834	0.081539	9.3908	4.2486
9.395	0.86355	0.45252		9.3933	4.2529	0.074387	9.3925	4.199
9.3967	0.85545	0.4549		9.395	4.2224	0.067234	9.3942	4.1471
9.3983	0.84686	0.45776		9.3967	4.1909	0.061035	9.3958	4.0941
9.4	0.8378	0.46158		9.3983	4.1571	0.055313	9.3975	4.0398
9.4017	0.83065	0.46444		9.4	4.1223	0.050545	9.3992	3.9873
9.4033	0.82302	0.46492		9.4017	4.0865	0.049591	9.4008	3.9368
9.405	0.81539	0.46587		9.4033	4.0498	0.051498	9.4025	3.8891
9.4067	0.81015	0.46635		9.405	4.0131	0.054836	9.4042	3.8433
9.4083	0.80681	0.46492		9.4067	3.9763	0.058174	9.4058	3.799
9.41	0.8049	0.46062		9.4083	3.9392	0.064373	9.4075	3.7546
9.4117	0.80299	0.45347		9.41	3.902	0.070572	9.4092	3.7088
9.4133	0.80156	0.44394		9.4117	3.8638	0.072956	9.4108	3.6607
9.415	0.7987	0.43344		9.4133	3.8276	0.070572	9.4125	3.6116
9.4167	0.79489	0.42534		9.415	3.7937	0.064373	9.4142	3.5648
9.4183	0.79107	0.42248		9.4167	3.7613	0.059605	9.4158	3.5205
9.42	0.78917	0.42439		9.4183	3.7279	0.052929	9.4175	3.4761
9.4217	0.78773	0.42582		9.42	3.6941	0.046253	9.4192	3.4313
9.4233	0.78535	0.42725		9.4217	3.6631	0.040054	9.4208	3.386
9.425	0.78297	0.42868		9.4233	3.6311	0.03624	9.4225	3.3402
9.4267	0.77772	0.43011		9.425	3.5992	0.034809	9.4242	3.293
9.4283	0.77057	0.42772		9.4267	3.5667	0.033855	9.4258	3.2458
9.43	0.76246	0.422		9.4283	3.5357	0.034332	9.4275	3.2015
9.4317	0.75388	0.4158		9.43	3.5048	0.033379	9.4292	3.1605
9.4333	0.74577	0.41008		9.4317	3.4714	0.030994	9.4308	3.1209
9.435	0.7391	0.40436		9.4333	3.4366	0.02718	9.4325	3.0813
9.4367	0.73528	0.39816		9.435	3.4003	0.023842	9.4342	3.0427
9.4383	0.73338	0.39387		9.4367	3.3641	0.01955	9.4358	3.0026
9.44	0.7329	0.39053		9.4383	3.3274	0.015259	9.4375	2.9612
9.4417	0.73147	0.38815		9.44	3.2916	0.011921	9.4392	2.9192
9.4433	0.72956	0.38528		9.4417	3.2568	0.0090599	9.4408	2.8787
9.445	0.72765	0.38528		9.4433	3.2229	0.0066757	9.4425	2.8424
9.4467	0.72622	0.38815		9.445	3.19	0.002861	9.4442	2.8076
9.4483	0.72479	0.39101		9.4467	3.1576	0.00095367	9.4458	2.7728
9.45	0.72145	0.39577		9.4483	3.1261	-0.0014305	9.4475	2.7375
9.4517	0.71716	0.39959		9.45	3.0951	-0.0042915	9.4492	2.7022
9.4533	0.71192	0.40483		9.4517	3.0646	-0.0076294	9.4508	2.6674
9.455	0.70667	0.40913		9.4533	3.0341	-0.0071526	9.4525	2.6326
9.4567	0.69952	0.4096		9.455	3.0026	-0.002861	9.4542	2.5988
9.4583	0.69189	0.40579		9.4567	2.9736	0.00095367	9.4558	2.5654
9.46	0.68617	0.39911		9.4583	2.9449	0.0052452	9.4575	2.5344
9.4617	0.68283	0.39101		9.46	2.9163	0.0081062	9.4592	2.5039
9.4633	0.68092	0.38195		9.4617	2.8868	0.011921	9.4608	2.4734
9.465	0.68045	0.37289		9.4633	2.8567	0.013828	9.4625	2.4424
9.4667	0.68045	0.36335		9.465	2.8267	0.013351	9.4642	2.4123
9.4683	0.67854	0.35572		9.4667	2.7966	0.013351	9.4658	2.3823
9.47	0.67425	0.34857		9.4683	2.7671	0.013351	9.4675	2.3503
9.4717	0.66948	0.3438		9.47	2.739	0.013351	9.4692	2.3193
9.4733	0.6671	0.34189		9.4717	2.7118	0.010014	9.4708	2.2879
9.475	0.66471	0.34142		9.4733	2.6851	0.0057221	9.4725	2.2559
9.4767	0.6609	0.3438		9.475	2.6593	-0.0019073	9.4742	2.2216
9.4783	0.6566	0.34761		9.4767	2.634	-0.010967	9.4758	2.1882
9.48	0.65279	0.35286		9.4783	2.6097	-0.01955	9.4775	2.1563
9.4817	0.6485	0.35572		9.48	2.5835	-0.023842	9.4792	2.1257
9.4833	0.64182	0.3562		9.4817	2.5582	-0.023365	9.4808	2.0967
9.485	0.6361	0.35572		9.4833	2.5325	-0.020981	9.4825	2.0685
9.4867	0.63181	0.35238		9.485	2.5048	-0.015736	9.4842	2.0423
9.4883	0.6299	0.34714		9.4867	2.4757	-0.0090599	9.4858	2.0161
9.49	0.62799	0.33855		9.4883	2.4457	-0.0023842	9.4875	1.9908
9.4917	0.62609	0.33092		9.49	2.4171	0	9.4892	1.965
9.4933	0.62561	0.32282		9.4917	2.389	-0.0038147	9.4908	1.9403
9.495	0.6237	0.31376		9.4933	2.3618	-0.010014	9.4925	1.9174
9.4967	0.62084	0.30613		9.495	2.3365	-0.015736	9.4942	1.8959
9.4983	0.61846	0.30375		9.4967	2.3136	-0.019073	9.4958	1.8759
9.5	0.6175	0.30756		9.4983	2.2912	-0.022888	9.4975	1.8544
9.5017	0.6175	0.31328		9.5	2.2674	-0.023842	9.4992	1.8311
9.5033	0.61703	0.31996		9.5017	2.2459	-0.022888	9.5008	1.8053
9.505	0.6156	0.32759		9.5033	2.2259	-0.024796	9.5025	1.7796
9.5067	0.61226	0.33617		9.505	2.2068	-0.029564	9.5042	1.7538
9.5083	0.60654	0.34237		9.5067	2.1863	-0.034332	9.5058	1.7304
9.51	0.59795	0.34475		9.5083	2.1663	-0.034332	9.5075	1.7104
9.5117	0.5908	0.3438		9.51	2.1467	-0.034809	9.5092	1.6913
9.5133	0.58603	0.34142		9.5117	2.1267	-0.038147	9.5108	1.6727
9.515	0.58317	0.33808		9.5133	2.1043	-0.040054	9.5125	1.6532
9.5167	0.58174	0.33045		9.515	2.0809	-0.040054	9.5142	1.6351
9.5183	0.58126	0.32139		9.5167	2.0585	-0.041008	9.5158	1.616
9.52	0.58222	0.30804		9.5183	2.0356	-0.0453	9.5175	1.5969
9.5217	0.58174	0.29373		9.52	2.0142	-0.050545	9.5192	1.5788
9.5233	0.57888	0.28086		9.5217	1.9927	-0.052929	9.5208	1.5635
9.525	0.57554	0.27275		9.5233	1.9717	-0.053406	9.5225	1.5483
9.5267	0.57316	0.26989		9.525	1.9517	-0.054359	9.5242	1.5311
9.5283	0.57173	0.27084		9.5267	1.9321	-0.056267	9.5258	1.5116
9.53	0.5703	0.27752		9.5283	1.914	-0.059605	9.5275	1.4887
9.5317	0.56839	0.28658		9.53	1.8954	-0.063419	9.5292	1.4634
9.5333	0.5641	0.29707		9.5317	1.8768	-0.067234	9.5308	1.4381
9.535	0.55885	0.30279		9.5333	1.8587	-0.069618	9.5325	1.4143
9.5367	0.55361	0.3047		9.535	1.8425	-0.070095	9.5342	1.3928
9.5383	0.55027	0.30422		9.5367	1.8272	-0.072479	9.5358	1.3738
9.54	0.54789	0.30279		9.5383	1.8106	-0.072956	9.5375	1.3576
9.5417	0.5455	0.30184		9.54	1.7929	-0.071526	9.5392	1.3442
9.5433	0.54455	0.29707		9.5417	1.7748	-0.067234	9.5408	1.3323
9.545	0.54455	0.29135		9.5433	1.7567	-0.062942	9.5425	1.3199
9.5467	0.5455	0.28467		9.545	1.7357	-0.062466	9.5442	1.3065
9.5483	0.5455	0.27847		9.5467	1.7138	-0.062942	9.5458	1.2918
9.55	0.5455	0.27132		9.5483	1.6937	-0.062942	9.5475	1.2779
9.5517	0.54598	0.26608		9.55	1.6756	-0.062942	9.5492	1.2641
9.5533	0.54741	0.26798		9.5517	1.6589	-0.06628	9.5508	1.2498
9.555	0.54789	0.27418		9.5533	1.6422	-0.069618	9.5525	1.2331
9.5567	0.54646	0.28086		9.555	1.627	-0.071526	9.5542	1.2155
9.5583	0.54312	0.28563		9.5567	1.6108	-0.07391	9.5558	1.2002
9.56	0.53835	0.29278		9.5583	1.5945	-0.081062	9.5575	1.1864
9.5617	0.53263	0.29707		9.56	1.5769	-0.088692	9.5592	1.173
9.5633	0.52786	0.29516		9.5617	1.5602	-0.091553	9.5608	1.1606
9.565	0.52547	0.28801		9.5633	1.545	-0.090599	9.5625	1.1477
9.5667	0.525	0.2799		9.565	1.5311	-0.084877	9.5642	1.1353
9.5683	0.52691	0.27514		9.5667	1.5187	-0.07534	9.5658	1.1225
9.57	0.52929	0.26989		9.5683	1.5059	-0.062466	9.5675	1.1106
9.5717	0.53167	0.26608		9.57	1.492	-0.052452	9.5692	1.0986
9.5733	0.5331	0.26226		9.5717	1.4758	-0.049114	9.5708	1.0862
9.575	0.5331	0.25988		9.5733	1.4606	-0.052929	9.5725	1.0748
9.5767	0.53167	0.25702		9.575	1.4458	-0.061989	9.5742	1.0643
9.5783	0.52834	0.25511		9.5767	1.431	-0.07391	9.5758	1.0548
9.58	0.52547	0.25606		9.5783	1.4167	-0.085354	9.5775	1.0443
9.5817	0.52309	0.25654		9.58	1.4029	-0.09346	9.5792	1.0324
9.5833	0.52118	0.25749		9.5817	1.3905	-0.10014	9.5808	1.02
9.585	0.51928	0.2594		9.5833	1.3785	-0.10395	9.5825	1.0085
9.5867	0.51498	0.26369		9.585	1.3676	-0.10681	9.5842	0.99659
9.5883	0.51165	0.26608		9.5867	1.358	-0.10633	9.5858	0.98515
9.59	0.50831	0.26464		9.5883	1.3509	-0.103	9.5875	0.97322
9.5917	0.50545	0.26131		9.59	1.3437	-0.097752	9.5892	0.96273
9.5933	0.50259	0.25892		9.5917	1.3356	-0.090599	9.5908	0.95367
9.595	0.5002	0.25702		9.5933	1.3251	-0.084877	9.5925	0.94461
9.5967	0.49973	0.2532		9.595	1.3108	-0.079632	9.5942	0.93508
9.5983	0.49973	0.25034		9.5967	1.2946	-0.076294	9.5958	0.92506
9.6	0.5002	0.24557		9.5983	1.2779	-0.077248	9.5975	0.91696
9.6017	0.50116	0.23794		9.6	1.2646	-0.082493	9.5992	0.9079
9.6033	0.50211	0.22745		9.6017	1.2531	-0.088215	9.6008	0.89979
9.605	0.50163	0.21982		9.6033	1.2426	-0.091076	9.6025	0.89264
9.6067	0.50163	0.21839		9.605	1.2326	-0.09346	9.6042	0.88739
9.6083	0.50211	0.22173		9.6067	1.2231	-0.097275	9.6058	0.8812
9.61	0.50163	0.22936		9.6083	1.215	-0.1049	9.6075	0.8707
9.6117	0.49925	0.24033		9.61	1.2059	-0.11349	9.6092	0.85688
9.6133	0.49448	0.25415		9.6117	1.1964	-0.1235	9.6108	0.84305
9.615	0.49067	0.26417		9.6133	1.1878	-0.13399	9.6125	0.83017
9.6167	0.48685	0.26703		9.615	1.1806	-0.14019	9.6142	0.8173
9.6183	0.48256	0.26226		9.6167	1.1744	-0.14162	9.6158	0.80585
9.62	0.47922	0.25225		9.6183	1.1673	-0.1359	9.6175	0.79775
9.6217	0.47731	0.23985		9.62	1.1592	-0.12732	9.6192	0.79155
9.6233	0.47827	0.2265		9.6217	1.1511	-0.1173	9.6208	0.7863
9.625	0.47922	0.21601		9.6233	1.143	-0.1092	9.6225	0.78011
9.6267	0.48113	0.20981		9.625	1.133	-0.10538	9.6242	0.77486
9.6283	0.48208	0.20599		9.6267	1.1215	-0.10729	9.6258	0.76914
9.63	0.48161	0.20075		9.6283	1.1096	-0.11301	9.6275	0.76294
9.6317	0.4797	0.19693		9.63	1.0982	-0.11921	9.6292	0.75674
9.6333	0.47731	0.19741		9.6317	1.0877	-0.12493	9.6308	0.75054
9.635	0.47588	0.19979		9.6333	1.0777	-0.12922	9.6325	0.74387
9.6367	0.47302	0.20218		9.635	1.0705	-0.13542	9.6342	0.73576
9.6383	0.47016	0.20552		9.6367	1.0643	-0.14257	9.6358	0.72765
9.64	0.4673	0.21267		9.6383	1.0576	-0.1483	9.6375	0.71812
9.6417	0.46396	0.2203		9.64	1.0486	-0.15116	9.6392	0.70906
9.6433	0.45967	0.22507		9.6417	1.0395	-0.14925	9.6408	0.70047
9.645	0.45633	0.22554		9.6433	1.0309	-0.14544	9.6425	0.69189
9.6467	0.45347	0.22221		9.645	1.0228	-0.13876	9.6442	0.68378
9.6483	0.45252	0.21744		9.6467	1.0157	-0.13065	9.6458	0.67616
9.65	0.45347	0.21219		9.6483	1.0085	-0.12302	9.6475	0.67043
9.6517	0.45586	0.20742		9.65	1.0009	-0.11873	9.6492	0.6671
9.6533	0.46158	0.20266		9.6517	0.9923	-0.12064	9.6508	0.66566
9.655	0.46635	0.19836		9.6533	0.98372	-0.12588	9.6525	0.66376
9.6567	0.46921	0.19407		9.655	0.97656	-0.13161	9.6542	0.66233
9.6583	0.46921	0.19169		9.6567	0.96893	-0.13733	9.6558	0.6609
9.66	0.46825	0.19169		9.6583	0.96178	-0.144	9.6575	0.6566
9.6617	0.46682	0.19264		9.66	0.95701	-0.15068	9.6592	0.64945
9.6633	0.46349	0.19503		9.6617	0.95463	-0.15783	9.6608	0.63896
9.665	0.45919	0.19789		9.6633	0.95224	-0.16308	9.6625	0.62847
9.6667	0.45443	0.20266		9.665	0.94795	-0.16785	9.6642	0.61607
9.6683	0.45061	0.20695		9.6667	0.94175	-0.16785	9.6658	0.60368
9.67	0.44632	0.20838		9.6683	0.93555	-0.1626	9.6675	0.59414
9.6717	0.44298	0.20742		9.67	0.9284	-0.15306	9.6692	0.58746
9.6733	0.44012	0.20456		9.6717	0.9203	-0.14067	9.6708	0.5846
9.675	0.43869	0.19979		9.6733	0.91171	-0.12922	9.6725	0.58365
9.6767	0.43917	0.1936		9.675	0.90265	-0.11921	9.6742	0.58651
9.6783	0.4406	0.1893		9.6767	0.89455	-0.11539	9.6758	0.59032
9.68	0.44394	0.18787		9.6783	0.88596	-0.1173	9.6775	0.59223
9.6817	0.44537	0.18692		9.68	0.87833	-0.12398	9.6792	0.59032
9.6833	0.44489	0.18406		9.6817	0.87214	-0.1297	9.6808	0.58651
9.685	0.44298	0.18215		9.6833	0.86832	-0.13304	9.6825	0.58126
9.6867	0.44203	0.18406		9.685	0.86594	-0.13733	9.6842	0.57459
9.6883	0.44155	0.18549		9.6867	0.86451	-0.14019	9.6858	0.56601
9.69	0.43869	0.18787		9.6883	0.86355	-0.144	9.6875	0.55695
9.6917	0.43535	0.19073		9.69	0.86164	-0.14782	9.6892	0.54884
9.6933	0.43154	0.19598		9.6917	0.85831	-0.15259	9.6908	0.54073
9.695	0.42868	0.20027		9.6933	0.85258	-0.15497	9.6925	0.53263
9.6967	0.42439	0.20123		9.695	0.84686	-0.15402	9.6942	0.52595
9.6983	0.422	0.19932		9.6967	0.84305	-0.15116	9.6958	0.52023
9.7	0.42248	0.19455		9.6983	0.83923	-0.14496	9.6975	0.51594
9.7017	0.42534	0.18978		9.7	0.83303	-0.13781	9.6992	0.51355
9.7033	0.4282	0.18501		9.7017	0.82493	-0.13161	9.7008	0.51355
9.705	0.42915	0.18215		9.7033	0.81587	-0.13018	9.7025	0.5126
9.7067	0.43011	0.17881		9.705	0.8049	-0.13304	9.7042	0.51022
9.7083	0.42963	0.17405		9.7067	0.79393	-0.13876	9.7058	0.50688
9.71	0.42677	0.16975		9.7083	0.78487	-0.14687	9.7075	0.50354
9.7117	0.42152	0.16737		9.71	0.77772	-0.15354	9.7092	0.49925
9.7133	0.41676	0.16928		9.7117	0.77248	-0.15974	9.7108	0.49257
9.715	0.41437	0.17214		9.7133	0.76914	-0.16451	9.7125	0.48542
9.7167	0.41294	0.17595		9.715	0.76866	-0.17023	9.7142	0.4797
9.7183	0.41199	0.18072		9.7167	0.76771	-0.17405	9.7158	0.47588
9.72	0.41008	0.18692		9.7183	0.76628	-0.17834	9.7175	0.47159
9.7217	0.40865	0.19073		9.72	0.76437	-0.1812	9.7192	0.46825
9.7233	0.40674	0.19073		9.7217	0.76294	-0.18072	9.7208	0.46587
9.725	0.40627	0.1874		9.7233	0.76199	-0.17738	9.7225	0.46301
9.7267	0.40531	0.18072		9.725	0.75865	-0.16975	9.7242	0.45967
9.7283	0.40483	0.17357		9.7267	0.75388	-0.16069	9.7258	0.45633
9.73	0.40674	0.16594		9.7283	0.74816	-0.14973	9.7275	0.45252
9.7317	0.4096	0.16022		9.73	0.74387	-0.14162	9.7292	0.4487
9.7333	0.41294	0.15402		9.7317	0.74005	-0.13828	9.7308	0.44489
9.735	0.41485	0.14877		9.7333	0.73957	-0.14067	9.7325	0.44107
9.7367	0.4158	0.14734		9.735	0.74196	-0.14734	9.7342	0.43774
9.7383	0.41628	0.15163		9.7367	0.74482	-0.15402	9.7358	0.43392
9.74	0.41628	0.15879		9.7383	0.74673	-0.16069	9.7375	0.42963
9.7417	0.41485	0.16499		9.74	0.74625	-0.16546	9.7392	0.42439
9.7433	0.41246	0.17023		9.7417	0.74482	-0.17071	9.7408	0.41819
9.745	0.4096	0.17405		9.7433	0.741	-0.17405	9.7425	0.41199
9.7467	0.40531	0.17786		9.745	0.73481	-0.17643	9.7442	0.40531
9.7483	0.39911	0.17786		9.7467	0.72765	-0.17643	9.7458	0.39864
9.75	0.39148	0.175		9.7483	0.72193	-0.17357	9.7475	0.39291
9.7517	0.38528	0.16975		9.75	0.71764	-0.16928	9.7492	0.38815
9.7533	0.38147	0.16451		9.7517	0.71144	-0.16308	9.7508	0.38433
9.755	0.37861	0.16022		9.7533	0.70238	-0.15879	9.7525	0.38195
9.7567	0.37718	0.1545		9.755	0.69189	-0.1545	9.7542	0.38147
9.7583	0.37622	0.14877		9.7567	0.68235	-0.15068	9.7558	0.38099
9.76	0.37766	0.1421		9.7583	0.67377	-0.1502	9.7575	0.38052
9.7617	0.37813	0.13733		9.76	0.66566	-0.1545	9.7592	0.37956
9.7633	0.37813	0.13351		9.7617	0.65899	-0.16165	9.7608	0.37909
9.765	0.37766	0.13161		9.7633	0.65517	-0.16737	9.7625	0.37813
9.7667	0.37813	0.13304		9.765	0.65279	-0.17309	9.7642	0.37432
9.7683	0.38052	0.13781		9.7667	0.65041	-0.17977	9.7658	0.36955
9.77	0.38242	0.14639		9.7683	0.6485	-0.18787	9.7675	0.36526
9.7717	0.3829	0.15688		9.77	0.64659	-0.19693	9.7692	0.36049
9.7733	0.37956	0.16785		9.7717	0.64373	-0.20409	9.7708	0.35429
9.775	0.37384	0.17691		9.7733	0.64182	-0.2079	9.7725	0.34857
9.7767	0.36716	0.1812		9.775	0.64087	-0.20552	9.7742	0.34475
9.7783	0.36097	0.17834		9.7767	0.63992	-0.2017	9.7758	0.34189
9.78	0.35572	0.17071		9.7783	0.63848	-0.1955	9.7775	0.33951
9.7817	0.35143	0.16117		9.78	0.63562	-0.18644	9.7792	0.3376
9.7833	0.35048	0.15116		9.7817	0.63229	-0.17452	9.7808	0.33855
9.785	0.35238	0.14448		9.7833	0.62799	-0.16451	9.7825	0.34046
9.7867	0.35524	0.14114		9.785	0.62132	-0.16117	9.7842	0.34046
9.7883	0.35572	0.14162		9.7867	0.61417	-0.16546	9.7858	0.33903
9.79	0.35477	0.14305		9.7883	0.60844	-0.17357	9.7875	0.33712
9.7917	0.35429	0.14353		9.79	0.60415	-0.18168	9.7892	0.33617
9.7933	0.35429	0.14544		9.7917	0.59986	-0.19121	9.7908	0.33379
9.795	0.35286	0.14734		9.7933	0.59557	-0.19979	9.7925	0.32949
9.7967	0.35	0.14925		9.795	0.59366	-0.2079	9.7942	0.32377
9.7983	0.34714	0.15163		9.7967	0.59414	-0.21124	9.7958	0.31853
9.8	0.34428	0.15545		9.7983	0.59605	-0.21124	9.7975	0.31233
9.8017	0.34142	0.16022		9.8	0.597	-0.20981	9.7992	0.30708
9.8033	0.33903	0.1626		9.8017	0.59891	-0.20838	9.8008	0.30375
9.805	0.33903	0.16117		9.8033	0.60081	-0.20504	9.8025	0.30279
9.8067	0.33998	0.15688		9.805	0.59938	-0.19836	9.8042	0.30327
9.8083	0.34046	0.15211		9.8067	0.59414	-0.19026	9.8058	0.30375
9.81	0.34046	0.14544		9.8083	0.58556	-0.18358	9.8075	0.30613
9.8117	0.34046	0.13971		9.81	0.57793	-0.17881	9.8092	0.30661
9.8133	0.33998	0.13447		9.8117	0.57125	-0.17643	9.8108	0.30518
9.815	0.33808	0.13065		9.8133	0.56553	-0.17738	9.8125	0.30279
9.8167	0.33617	0.12589		9.815	0.56219	-0.1812	9.8142	0.30088
9.8183	0.33522	0.12207		9.8167	0.56028	-0.18549	9.8158	0.2985
9.82	0.33617	0.12112		9.8183	0.56076	-0.19026	9.8175	0.29421
9.8217	0.33808	0.12064		9.82	0.55885	-0.19455	9.8192	0.28944
9.8233	0.3376	0.12302		9.8217	0.55647	-0.20075	9.8208	0.28372
9.825	0.33617	0.12732		9.8233	0.55456	-0.20742	9.8225	0.27657
9.8267	0.33379	0.13399		9.825	0.55408	-0.21458	9.8242	0.26941
9.8283	0.33283	0.13781		9.8267	0.55361	-0.21887	9.8258	0.26464
9.83	0.33092	0.13733		9.8283	0.55313	-0.21744	9.8275	0.26274
9.8317	0.32902	0.13542		9.83	0.55122	-0.21219	9.8292	0.26226
9.8333	0.32902	0.13304		9.8317	0.54741	-0.20456	9.8308	0.26226
9.835	0.33045	0.13065		9.8333	0.54121	-0.19503	9.8325	0.26369
9.8367	0.3314	0.12636		9.835	0.5331	-0.18263	9.8342	0.26655
9.8383	0.33092	0.12255		9.8367	0.52404	-0.17262	9.8358	0.26894
9.84	0.33092	0.11778		9.8383	0.51498	-0.16785	9.8375	0.26989
9.8417	0.32949	0.11158		9.84	0.50974	-0.17118	9.8392	0.26941
9.8433	0.32759	0.10586		9.8417	0.50879	-0.17834	9.8408	0.26894
9.845	0.32568	0.10252		9.8433	0.50879	-0.18644	9.8425	0.26894
9.8467	0.32616	0.10395		9.845	0.50879	-0.19503	9.8442	0.26798
9.8483	0.32711	0.10729		9.8467	0.50783	-0.20123	9.8458	0.26608
9.85	0.32616	0.11301		9.8483	0.50735	-0.20695	9.8475	0.26321
9.8517	0.32377	0.11921		9.85	0.50688	-0.21076	9.8492	0.25988
9.8533	0.32043	0.12684		9.8517	0.5064	-0.21362	9.8508	0.25606
9.855	0.31662	0.13065		9.8533	0.5064	-0.21219	9.8525	0.25225
9.8567	0.30994	0.13065		9.855	0.50688	-0.2079	9.8542	0.24843
9.8583	0.30327	0.12922		9.8567	0.5064	-0.20409	9.8558	0.24462
9.86	0.29945	0.12875		9.8583	0.50402	-0.20027	9.8575	0.24223
9.8617	0.29802	0.12827		9.86	0.50116	-0.19503	9.8592	0.24128
9.8633	0.2985	0.12541		9.8617	0.49686	-0.18978	9.8608	0.24128
9.865	0.29945	0.12255		9.8633	0.49067	-0.18835	9.8625	0.2408
9.8667	0.30231	0.11873		9.865	0.48399	-0.19407	9.8642	0.23937
9.8683	0.30518	0.11492		9.8667	0.48065	-0.20266	9.8658	0.23746
9.87	0.30708	0.1092		9.8683	0.48065	-0.20933	9.8675	0.23603
9.8717	0.30708	0.10443		9.87	0.48113	-0.21315	9.8692	0.23508
9.8733	0.30756	0.10347		9.8717	0.48113	-0.21553	9.8708	0.23317
9.875	0.30756	0.10443		9.8733	0.48065	-0.21553	9.8725	0.23031
9.8767	0.30565	0.10681		9.875	0.48113	-0.21315	9.8742	0.22602
9.8783	0.30231	0.1092		9.8767	0.48065	-0.21124	9.8758	0.2203
9.88	0.29898	0.11492		9.8783	0.47827	-0.21219	9.8775	0.2141
9.8817	0.29707	0.11921		9.88	0.47302	-0.21219	9.8792	0.20981
9.8833	0.29516	0.11969		9.8817	0.46682	-0.20981	9.8808	0.2079
9.885	0.29182	0.11587		9.8833	0.46253	-0.20552	9.8825	0.20742
9.8867	0.29039	0.11206		9.885	0.45776	-0.19979	9.8842	0.20885
9.8883	0.29039	0.11063		9.8867	0.45252	-0.19312	9.8858	0.21076
9.89	0.2923	0.10777		9.8883	0.44632	-0.18692	9.8875	0.2141
9.8917	0.2923	0.10347		9.89	0.44346	-0.18454	9.8892	0.21601
9.8933	0.29182	0.097752		9.8917	0.4425	-0.18644	9.8908	0.21648
9.895	0.29325	0.09203		9.8933	0.4425	-0.19121	9.8925	0.21553
9.8967	0.29516	0.087738		9.895	0.44346	-0.19693	9.8942	0.21458
9.8983	0.29469	0.083923		9.8967	0.44441	-0.20218	9.8958	0.21458
9.9	0.29373	0.08297		9.8983	0.44632	-0.20647	9.8975	0.21362
9.9017	0.29325	0.082493		9.9	0.44584	-0.20933	9.8992	0.21029
9.9033	0.29278	0.085354		9.9017	0.44489	-0.21219	9.9008	0.20409
9.905	0.29182	0.089169		9.9033	0.44394	-0.2141	9.9025	0.19836
9.9067	0.28896	0.09346		9.905	0.44394	-0.21696	9.9042	0.19264
9.9083	0.28563	0.095367		9.9067	0.44346	-0.21935	9.9058	0.18883
9.91	0.28181	0.093937		9.9083	0.4425	-0.22078	9.9075	0.1874
9.9117	0.27895	0.091553		9.91	0.44107	-0.22078	9.9092	0.1874
9.9133	0.27657	0.090599		9.9117	0.43678	-0.21696	9.9108	0.18883
9.915	0.27466	0.091553		9.9133	0.43058	-0.21076	9.9125	0.19073
9.9167	0.27418	0.092506		9.915	0.42343	-0.20313	9.9142	0.19312
9.9183	0.27514	0.092983		9.9167	0.41676	-0.19646	9.9158	0.1936
9.92	0.27704	0.09203		9.9183	0.41151	-0.19073	9.9175	0.19169
9.9217	0.278	0.088692		9.92	0.40913	-0.1874	9.9192	0.18787
9.9233	0.278	0.082016		9.9217	0.40817	-0.18835	9.9208	0.18501
9.925	0.27657	0.077248		9.9233	0.4077	-0.19217	9.9225	0.18311
9.9267	0.27609	0.077248		9.925	0.40674	-0.19884	9.9242	0.1812
9.9283	0.27609	0.079155		9.9267	0.40627	-0.20599	9.9258	0.17881
9.93	0.27609	0.087261		9.9283	0.40674	-0.21362	9.9275	0.17738
9.9317	0.27561	0.099182		9.93	0.40531	-0.22173	9.9292	0.17786
9.9333	0.27418	0.11158		9.9317	0.4034	-0.22697	9.9308	0.17786
9.935	0.27323	0.11635		9.9333	0.40007	-0.22745	9.9325	0.17834
9.9367	0.27084	0.11492		9.935	0.39864	-0.22364	9.9342	0.17929
9.9383	0.26798	0.11015		9.9367	0.39864	-0.22125	9.9358	0.17929
9.94	0.26464	0.103		9.9383	0.39673	-0.21935	9.9375	0.17834
9.9417	0.26274	0.094414		9.94	0.39434	-0.21601	9.9392	0.17643
9.9433	0.26274	0.087738		9.9417	0.39244	-0.21172	9.9408	0.175
9.945	0.26226	0.085354		9.9433	0.39148	-0.21267	9.9425	0.17309
9.9467	0.26274	0.083923		9.945	0.3891	-0.21839	9.9442	0.17118
9.9483	0.26512	0.081062		9.9467	0.38624	-0.22316	9.9458	0.16928
9.95	0.26846	0.075817		9.9483	0.38433	-0.22602	9.9475	0.17023
9.9517	0.27084	0.071526		9.95	0.3829	-0.22888	9.9492	0.17262
9.9533	0.27227	0.072002		9.9517	0.38195	-0.23365	9.9508	0.17452
9.955	0.27514	0.074863		9.9533	0.38004	-0.23603	9.9525	0.175
9.9567	0.27704	0.080109		9.955	0.37909	-0.23699	9.9542	0.17405
9.9583	0.27657	0.086308		9.9567	0.37718	-0.23842	9.9558	0.17262
9.96	0.27227	0.093937		9.9583	0.37527	-0.23985	9.9575	0.16975
9.9617	0.26751	0.098705		9.96	0.37384	-0.23794	9.9592	0.16642
9.9633	0.26464	0.099659		9.9617	0.37479	-0.23079	9.9608	0.16451
9.965	0.26226	0.095844		9.9633	0.37813	-0.22411	9.9625	0.16546
9.9667	0.26035	0.089169		9.965	0.38099	-0.2203	9.9642	0.1688
9.9683	0.25892	0.082493		9.9667	0.38147	-0.21791	9.9658	0.17166
9.97	0.25892	0.077724		9.9683	0.37909	-0.2141	9.9675	0.17452
9.9717	0.2594	0.075817		9.97	0.37527	-0.21267	9.9692	0.17595
9.9733	0.2594	0.07391		9.9717	0.36955	-0.21648	9.9708	0.17548
9.975	0.25845	0.070095		9.9733	0.36287	-0.22316	9.9725	0.17405
9.9767	0.25797	0.065804		9.975	0.35763	-0.22888	9.9742	0.17214
9.9783	0.25845	0.06485		9.9767	0.35572	-0.23174	9.9758	0.16928
9.98	0.26035	0.067234		9.9783	0.35763	-0.23508	9.9775	0.16642
9.9817	0.26321	0.070572		9.98	0.36049	-0.23699	9.9792	0.16403
9.9833	0.2656	0.074863		9.9817	0.3643	-0.24033	9.9808	0.16022
9.985	0.26608	0.080109		9.9833	0.36669	-0.24223	9.9825	0.15593
9.9867	0.26369	0.086784		9.985	0.36764	-0.24128	9.9842	0.14973
9.9883	0.26178	0.090122		9.9867	0.36716	-0.23556	9.9858	0.14496
9.99	0.25892	0.088692		9.9883	0.36573	-0.22745	9.9875	0.1421
9.9917	0.25606	0.082493		9.99	0.36287	-0.22078	9.9892	0.14114
9.9933	0.25368	0.074387		9.9917	0.35906	-0.21362	9.9908	0.14162
9.995	0.25225	0.068188		9.9933	0.35429	-0.20742	9.9925	0.14305
9.9967	0.25272	0.061035		9.995	0.34809	-0.20266	9.9942	0.14639
9.9983	0.25177	0.056267		9.9967	0.34142	-0.20123	9.9958	0.14925
10	0.25082	0.052452		9.9983	0.33522	-0.20313	9.9975	0.15116
10.002	0.24891	0.051022		10	0.3314	-0.20599	9.9992	0.15211
10.003	0.247	0.051022		10.002	0.3314	-0.20838	10.001	0.15163
10.005	0.24605	0.053883		10.003	0.33379	-0.21029	10.002	0.15163
10.007	0.247	0.060558		10.005	0.33808	-0.21553	10.004	0.15163
10.008	0.25034	0.06628		10.007	0.34142	-0.22221	10.006	0.15211
10.01	0.25368	0.072479		10.008	0.34475	-0.22984	10.007	0.15068
10.012	0.25511	0.079155		10.01	0.34714	-0.23603	10.009	0.14734
10.013	0.25511	0.085831		10.012	0.34714	-0.24319	10.011	0.14353
10.015	0.2532	0.089169		10.013	0.34571	-0.24891	10.012	0.13924
10.017	0.24939	0.087261		10.015	0.34332	-0.24939	10.014	0.13542
10.018	0.247	0.081539		10.017	0.34094	-0.247	10.016	0.13208
10.02	0.24652	0.07534		10.018	0.33712	-0.24414	10.017	0.13208
10.022	0.24652	0.070572		10.02	0.33236	-0.2408	10.019	0.13542
10.023	0.24796	0.06628		10.022	0.32759	-0.23317	10.021	0.14162
10.025	0.24843	0.063419		10.023	0.32377	-0.22411	10.023	0.14782
10.027	0.25034	0.061512		10.025	0.31948	-0.21839	10.024	0.15259
10.028	0.24986	0.060558		10.027	0.31614	-0.21839	10.026	0.15497
10.03	0.24748	0.059605		10.028	0.31328	-0.22221	10.028	0.15545
10.032	0.24462	0.059605		10.03	0.31185	-0.22888	10.029	0.15402
10.033	0.24319	0.061512		10.032	0.31137	-0.23937	10.031	0.15116
10.035	0.24414	0.06485		10.033	0.30947	-0.24939	10.033	0.1483
10.037	0.24414	0.069141		10.035	0.30851	-0.25797	10.034	0.14544
10.038	0.24414	0.073433		10.037	0.30756	-0.26226	10.036	0.14353
10.04	0.24271	0.079155		10.038	0.30708	-0.26274	10.038	0.14114
10.042	0.24223	0.082016		10.04	0.30661	-0.2594	10.039	0.13924
10.043	0.24223	0.082016		10.042	0.30708	-0.25082	10.041	0.13781
10.045	0.24271	0.079155		10.043	0.30947	-0.24176	10.042	0.13685
10.047	0.24271	0.076294		10.045	0.31137	-0.23365	10.044	0.13638
10.048	0.24271	0.075817		10.047	0.31233	-0.22793	10.046	0.13828
10.05	0.24319	0.074863		10.048	0.31233	-0.22125	10.047	0.14114
10.052	0.24366	0.073433		10.05	0.31185	-0.21839	10.049	0.14305
10.053	0.24366	0.067234		10.052	0.30994	-0.22173	10.051	0.144
10.055	0.24319	0.060558		10.053	0.30708	-0.22888	10.052	0.144
10.057	0.24271	0.052929		10.055	0.3047	-0.2346	10.054	0.14353
10.058	0.24319	0.0453		10.057	0.30279	-0.23651	10.056	0.1421
10.06	0.24462	0.040054		10.058	0.30088	-0.2389	10.057	0.13828
10.062	0.24605	0.038624		10.06	0.29945	-0.24033	10.059	0.13304
10.063	0.247	0.0453		10.062	0.30041	-0.24176	10.061	0.12779
10.065	0.24652	0.055313		10.063	0.30184	-0.24223	10.063	0.12398
10.067	0.24462	0.065804		10.065	0.30375	-0.24462	10.064	0.12016
10.068	0.24223	0.072002		10.067	0.30613	-0.24891	10.066	0.11683
10.07	0.23937	0.07391		10.068	0.30851	-0.25034	10.068	0.11587
10.072	0.23746	0.071526		10.07	0.30994	-0.25034	10.069	0.1173
10.073	0.23508	0.066757		10.072	0.30899	-0.24843	10.071	0.12016
10.075	0.23317	0.062942		10.073	0.30708	-0.24605	10.073	0.12302
10.077	0.23127	0.059128		10.075	0.30279	-0.24176	10.074	0.12732
10.078	0.22936	0.058651		10.077	0.29755	-0.23842	10.076	0.13018
10.08	0.22793	0.058174		10.078	0.2923	-0.23842	10.078	0.13161
10.082	0.22602	0.05722		10.08	0.28896	-0.24271	10.079	0.13065
10.083	0.22507	0.053883		10.082	0.28706	-0.24652	10.081	0.13113
10.085	0.22602	0.051022		10.083	0.28563	-0.24843	10.083	0.13208
10.087	0.22888	0.050545		10.085	0.28515	-0.24939	10.084	0.13208
10.088	0.23222	0.051975		10.087	0.2861	-0.24939	10.086	0.13256
10.09	0.2346	0.055313		10.088	0.28849	-0.25177	10.087	0.13399
10.092	0.23603	0.058651		10.09	0.29039	-0.25558	10.089	0.13542
10.093	0.23699	0.063419		10.092	0.29135	-0.26131	10.091	0.13351
10.095	0.23603	0.06628		10.093	0.29182	-0.26321	10.092	0.1297
10.097	0.23317	0.065327		10.095	0.29278	-0.25988	10.094	0.12684
10.098	0.23031	0.060558		10.097	0.29421	-0.25463	10.096	0.12493
10.1	0.22793	0.053406		10.098	0.29373	-0.24748	10.097	0.1235
10.102	0.22507	0.047207		10.1	0.29135	-0.23937	10.099	0.12302
10.103	0.22221	0.040531		10.102	0.28706	-0.22984	10.101	0.12398
10.105	0.22173	0.03624		10.103	0.28419	-0.22507	10.102	0.12398
10.107	0.22364	0.033379		10.105	0.28038	-0.22697	10.104	0.12302
10.108	0.2265	0.031948		10.107	0.27514	-0.23365	10.106	0.12207
10.11	0.22888	0.030994		10.108	0.26989	-0.23985	10.108	0.12302
10.112	0.23079	0.033379		10.11	0.26703	-0.24223	10.109	0.12541
10.113	0.23127	0.039101		10.112	0.26798	-0.24319	10.111	0.12732
10.115	0.22984	0.043392		10.113	0.27037	-0.24414	10.113	0.13018
10.117	0.22793	0.04673		10.115	0.2737	-0.24796	10.114	0.13161
10.118	0.22602	0.049591		10.117	0.27657	-0.2532	10.116	0.1297
10.12	0.22411	0.055313		10.118	0.28086	-0.25845	10.118	0.12398
10.122	0.22173	0.059605		10.12	0.28467	-0.26178	10.119	0.11826
10.123	0.21982	0.061512		10.122	0.28753	-0.26274	10.121	0.11492
10.125	0.21982	0.060081		10.123	0.29039	-0.26178	10.123	0.11396
10.127	0.21935	0.056267		10.125	0.29182	-0.25749	10.124	0.11396
10.128	0.21839	0.050545		10.127	0.29182	-0.25177	10.126	0.11349
10.13	0.21601	0.041962		10.128	0.28896	-0.24462	10.127	0.11444
10.132	0.21505	0.033379		10.13	0.28372	-0.2389	10.129	0.11587
10.133	0.21601	0.024319		10.132	0.27704	-0.23651	10.131	0.11635
10.135	0.21791	0.017166		10.133	0.27132	-0.23842	10.132	0.11587
10.137	0.21982	0.013828		10.135	0.26846	-0.24223	10.134	0.11683
10.138	0.22173	0.016212		10.137	0.26751	-0.24223	10.136	0.11969
10.14	0.22554	0.022888		10.138	0.26894	-0.24128	10.137	0.12302
10.142	0.22936	0.02861		10.14	0.27037	-0.24128	10.139	0.12445
10.143	0.23079	0.034332		10.142	0.27132	-0.24557	10.141	0.12064
10.145	0.22936	0.040054		10.143	0.27037	-0.25177	10.142	0.11492
10.147	0.22554	0.046253		10.145	0.26751	-0.2594	10.144	0.10967
10.148	0.22078	0.050068		10.147	0.26417	-0.26703	10.146	0.10681
10.15	0.21505	0.051975		10.148	0.26369	-0.27132	10.148	0.10395
10.152	0.21076	0.052452		10.15	0.26512	-0.27227	10.149	0.10204
10.153	0.2079	0.051975		10.152	0.26608	-0.26894	10.151	0.1049
10.155	0.20647	0.050545		10.153	0.26464	-0.26131	10.153	0.11015
10.157	0.20599	0.049591		10.155	0.26035	-0.25034	10.154	0.11444
10.158	0.20599	0.050068		10.157	0.25702	-0.24319	10.156	0.11492
10.16	0.2079	0.047684		10.158	0.25368	-0.24223	10.158	0.11444
10.162	0.20885	0.042915		10.16	0.25082	-0.24748	10.159	0.11301
10.163	0.21029	0.036716		10.162	0.24843	-0.25272	10.161	0.11063
10.165	0.20981	0.032902		10.163	0.24939	-0.25654	10.163	0.10872
10.167	0.20885	0.031948		10.165	0.25368	-0.26083	10.164	0.10729
10.168	0.20838	0.031471		10.167	0.25797	-0.26369	10.166	0.10586
10.17	0.20742	0.031471		10.168	0.25988	-0.26608	10.167	0.10395
10.172	0.20552	0.033855		10.17	0.2594	-0.26846	10.169	0.10347
10.173	0.20218	0.040054		10.172	0.25797	-0.27227	10.171	0.10252
10.175	0.19932	0.044823		10.173	0.25654	-0.27609	10.172	0.10014
10.177	0.19741	0.044823		10.175	0.25558	-0.27514	10.174	0.099182
10.178	0.19741	0.042439		10.177	0.25511	-0.27084	10.176	0.10109
10.18	0.19789	0.040531		10.178	0.25558	-0.26369	10.177	0.10395
10.182	0.19789	0.039577		10.18	0.25654	-0.25463	10.179	0.10586
10.183	0.19789	0.03624		10.182	0.25702	-0.24414	10.181	0.10824
10.185	0.19836	0.030994		10.183	0.25702	-0.23556	10.182	0.11158
10.187	0.20075	0.025749		10.185	0.25606	-0.23317	10.184	0.11349
10.188	0.20218	0.022411		10.187	0.25415	-0.23699	10.186	0.11253
10.19	0.20313	0.019073		10.188	0.25272	-0.24414	10.188	0.11063
10.192	0.20409	0.017643		10.19	0.25177	-0.25129	10.189	0.11015
10.193	0.20599	0.022411		10.192	0.25177	-0.2594	10.191	0.10872
10.195	0.20838	0.028133		10.193	0.25177	-0.2656	10.193	0.10586
10.197	0.2079	0.033379		10.195	0.25272	-0.26941	10.194	0.10109
10.198	0.20647	0.037193		10.197	0.2532	-0.27037	10.196	0.096321
10.2	0.20456	0.041962		10.198	0.25177	-0.27084	10.198	0.092506
10.202	0.20313	0.044346		10.2	0.24939	-0.26941	10.199	0.089645
10.203	0.20027	0.043392		10.202	0.24891	-0.26464	10.201	0.088692
10.205	0.19789	0.041485		10.203	0.24986	-0.26035	10.203	0.090122
10.207	0.19646	0.038147		10.205	0.25082	-0.25797	10.204	0.092983
10.208	0.19646	0.034809		10.207	0.25129	-0.25702	10.206	0.096798
10.21	0.19646	0.029087		10.208	0.25129	-0.25463	10.208	0.10109
10.212	0.19646	0.024319		10.21	0.25177	-0.2532	10.209	0.10395
10.213	0.19646	0.017166		10.212	0.25082	-0.25463	10.211	0.10347
10.215	0.19646	0.01049		10.213	0.24939	-0.2594	10.212	0.10157
10.217	0.19693	0.0066757		10.215	0.24748	-0.26369	10.214	0.099659
10.218	0.19693	0.0061989		10.217	0.24605	-0.26608	10.216	0.099659
10.22	0.19646	0.010967		10.218	0.24605	-0.26798	10.217	0.10061
10.222	0.19693	0.015736		10.22	0.24652	-0.26798	10.219	0.10157
10.223	0.19836	0.023365		10.222	0.24891	-0.26703	10.221	0.10109
10.225	0.19884	0.030518		10.223	0.25225	-0.26512	10.222	0.099182
10.227	0.19693	0.037193		10.225	0.25606	-0.26369	10.224	0.096798
10.228	0.1936	0.041485		10.227	0.2594	-0.26178	10.226	0.094891
10.23	0.19073	0.041008		10.228	0.26274	-0.25749	10.227	0.09203
10.232	0.19121	0.037193		10.23	0.26512	-0.25415	10.229	0.089645
10.233	0.19264	0.030518		10.232	0.26512	-0.24891	10.231	0.088215
10.235	0.19312	0.024319		10.233	0.26274	-0.24462	10.233	0.087261
10.237	0.1936	0.018597		10.235	0.25749	-0.24128	10.234	0.085831
10.238	0.19407	0.013828		10.237	0.25272	-0.24271	10.236	0.082016
10.24	0.19598	0.01049		10.238	0.247	-0.24557	10.238	0.076771
10.242	0.19598	0.0090599		10.24	0.24319	-0.24986	10.239	0.073433
10.243	0.19455	0.011444		10.242	0.2408	-0.25463	10.241	0.07391
10.245	0.19455	0.016689		10.243	0.24033	-0.25988	10.243	0.078201
10.247	0.19598	0.024319		10.245	0.24033	-0.26464	10.244	0.082493
10.248	0.19884	0.030994		10.247	0.2408	-0.2656	10.246	0.086308
10.25	0.20027	0.03624		10.248	0.24223	-0.26608	10.248	0.088692
10.252	0.20027	0.040054		10.25	0.24176	-0.26894	10.249	0.089169
10.253	0.19932	0.041962		10.252	0.23985	-0.2737	10.251	0.086784
10.255	0.19741	0.040054		10.253	0.23794	-0.27609	10.252	0.083447
10.257	0.19407	0.03767		10.255	0.23699	-0.27466	10.254	0.081539
10.258	0.19121	0.035286		10.257	0.23699	-0.27227	10.256	0.082016
10.26	0.1893	0.031948		10.258	0.23651	-0.26941	10.257	0.085354
10.262	0.18835	0.028133		10.26	0.23651	-0.26512	10.259	0.087738
10.263	0.18835	0.023365		10.262	0.23413	-0.25845	10.261	0.089645
10.265	0.1893	0.01955		10.263	0.22984	-0.25272	10.262	0.090122
10.267	0.19121	0.012875		10.265	0.22411	-0.25034	10.264	0.089169
10.268	0.19169	0.0052452		10.267	0.22125	-0.25129	10.266	0.087261
10.27	0.19026	0		10.268	0.22125	-0.2532	10.267	0.085354
10.272	0.18787	0.00095367		10.27	0.22268	-0.25558	10.269	0.085354
10.273	0.18644	0.0076294		10.272	0.2265	-0.25988	10.271	0.084877
10.275	0.18501	0.014305		10.273	0.23174	-0.26417	10.273	0.082016
10.277	0.18263	0.022411		10.275	0.23699	-0.26798	10.274	0.076294
10.278	0.17977	0.02861		10.277	0.2389	-0.27132	10.276	0.070095
10.28	0.17738	0.034332		10.278	0.23746	-0.27561	10.278	0.063419
10.282	0.17548	0.035763		10.28	0.23603	-0.278	10.279	0.058174
10.283	0.17309	0.034809		10.282	0.23699	-0.27323	10.281	0.05579
10.285	0.17118	0.032425		10.283	0.2389	-0.26608	10.283	0.058174
10.287	0.17118	0.030994		10.285	0.2408	-0.25749	10.284	0.06485
10.288	0.17262	0.030041		10.287	0.2408	-0.24796	10.286	0.071526
10.29	0.17548	0.029087		10.288	0.23842	-0.23699	10.288	0.077248
10.292	0.17691	0.029087		10.29	0.23556	-0.22936	10.289	0.080109
10.293	0.17929	0.027657		10.292	0.23174	-0.22936	10.291	0.080109
10.295	0.18311	0.023365		10.293	0.23079	-0.23746	10.292	0.078201
10.297	0.18692	0.017166		10.295	0.2327	-0.24796	10.294	0.075817
10.298	0.19073	0.013828		10.297	0.23699	-0.25749	10.296	0.07391
10.3	0.1936	0.013828		10.298	0.24128	-0.26655	10.297	0.072956
10.302	0.19646	0.013351		10.3	0.24319	-0.27227	10.299	0.073433
10.303	0.19741	0.010967		10.302	0.24366	-0.27561	10.301	0.073433
10.305	0.1955	0.010967		10.303	0.2408	-0.27514	10.302	0.072479
10.307	0.18978	0.014782		10.305	0.23508	-0.27227	10.304	0.071526
10.308	0.18263	0.018597		10.307	0.22936	-0.26751	10.306	0.071049
10.31	0.17548	0.01812		10.308	0.2265	-0.26035	10.307	0.071049
10.312	0.17071	0.014782		10.31	0.22697	-0.25463	10.309	0.070095
10.313	0.16832	0.011921		10.312	0.22793	-0.24986	10.311	0.070572
10.315	0.16785	0.011444		10.313	0.22793	-0.247	10.313	0.072956
10.317	0.16928	0.01049		10.315	0.2265	-0.24509	10.314	0.077724
10.318	0.17118	0.01049		10.317	0.22364	-0.24605	10.316	0.080585
10.32	0.17357	0.0095367		10.318	0.21839	-0.24986	10.318	0.082016
10.322	0.17405	0.0081062		10.32	0.21315	-0.25654	10.319	0.083923
10.323	0.17309	0.0071526		10.322	0.20838	-0.26321	10.321	0.085354
10.325	0.17023	0.0061989		10.323	0.20409	-0.26989	10.323	0.084877
10.327	0.16832	0.0081062		10.325	0.20313	-0.27704	10.324	0.082016
10.328	0.16785	0.0090599		10.327	0.20552	-0.28038	10.326	0.079155
10.33	0.16975	0.010967		10.328	0.20933	-0.28372	10.328	0.076294
10.332	0.17118	0.015736		10.33	0.21219	-0.28658	10.329	0.072956
10.333	0.17118	0.024319		10.332	0.2141	-0.29039	10.331	0.069141
10.335	0.17262	0.030994		10.333	0.21505	-0.28992	10.333	0.066757
10.337	0.175	0.032425		10.335	0.21601	-0.28467	10.334	0.065804
10.338	0.17834	0.029564		10.337	0.21648	-0.27943	10.336	0.06628
10.34	0.18167	0.027657		10.338	0.21601	-0.27561	10.337	0.067711
10.342	0.18501	0.025272		10.34	0.2141	-0.26941	10.339	0.070572
10.343	0.18883	0.01955		10.342	0.21267	-0.25988	10.341	0.07534
10.345	0.19073	0.012875		10.343	0.21267	-0.25129	10.342	0.078678
10.347	0.19073	0.0052452		10.345	0.21267	-0.24605	10.344	0.080109
10.348	0.18787	-0.0004768		10.347	0.21219	-0.24605	10.346	0.078201
10.35	0.18311	-0.0061989		10.348	0.21076	-0.24891	10.347	0.076294
10.352	0.17834	-0.010014		10.35	0.20885	-0.25415	10.349	0.074863
10.353	0.17452	-0.0085831		10.352	0.20838	-0.26083	10.351	0.07391
10.355	0.17262	-0.005722		10.353	0.20838	-0.26751	10.352	0.072956
10.357	0.17071	0.00095367		10.355	0.20742	-0.27704	10.354	0.072002
10.358	0.1688	0.0090599		10.357	0.20599	-0.28515	10.356	0.070095
10.36	0.16642	0.018597		10.358	0.20695	-0.28992	10.358	0.067234
10.362	0.16451	0.022888		10.36	0.21076	-0.29087	10.359	0.063896
10.363	0.16117	0.020504		10.362	0.21505	-0.28801	10.361	0.061989
10.365	0.15974	0.013351		10.363	0.21791	-0.28419	10.363	0.062466
10.367	0.15974	0.0052452		10.365	0.21791	-0.27657	10.364	0.064373
10.368	0.16165	-0.0009537		10.367	0.21696	-0.26846	10.366	0.066757
10.37	0.16403	-0.005722		10.368	0.2141	-0.26035	10.368	0.070095
10.372	0.16689	-0.0071526		10.37	0.20981	-0.25511	10.369	0.071526
10.373	0.17071	-0.0081062		10.372	0.20313	-0.2532	10.371	0.071526
10.375	0.17405	-0.0071526		10.373	0.19741	-0.25511	10.373	0.071049
10.377	0.17595	-0.0071526		10.375	0.19455	-0.26083	10.374	0.071526
10.378	0.17691	-0.0076294		10.377	0.19503	-0.26703	10.376	0.072956
10.38	0.17834	-0.005722		10.378	0.19693	-0.2737	10.377	0.074387
10.382	0.17929	-0.002861		10.38	0.19836	-0.27752	10.379	0.074387
10.383	0.17691	0.0023842		10.382	0.20075	-0.28086	10.381	0.072956
10.385	0.17309	0.0090599		10.383	0.2017	-0.28324	10.382	0.071526
10.387	0.16832	0.016212		10.385	0.20266	-0.28467	10.384	0.068188
10.388	0.16403	0.020981		10.387	0.2017	-0.28276	10.386	0.063896
10.39	0.15783	0.022888		10.388	0.20027	-0.27609	10.387	0.059605
10.392	0.15259	0.023842		10.39	0.20027	-0.27084	10.389	0.056267
10.393	0.1502	0.023365		10.392	0.20027	-0.26608	10.391	0.054836
10.395	0.15116	0.021458		10.393	0.19932	-0.26226	10.392	0.053883
10.397	0.15259	0.015736		10.395	0.19693	-0.25749	10.394	0.053883
10.398	0.15354	0.010967		10.397	0.19455	-0.25558	10.396	0.054836
10.4	0.15736	0.0052452		10.398	0.19121	-0.25892	10.398	0.056744
10.402	0.16212	-0.0004768		10.4	0.18883	-0.2656	10.399	0.059128
10.403	0.16546	-0.0047684		10.402	0.18787	-0.27275	10.401	0.061512
10.405	0.16737	-0.0061989		10.403	0.1893	-0.27895	10.403	0.062942
10.407	0.16928	-0.0038147		10.405	0.19121	-0.28563	10.404	0.063896
10.408	0.17118	-0.0004768		10.407	0.19264	-0.29135	10.406	0.062942
10.41	0.17166	0.0052452		10.408	0.19455	-0.29659	10.408	0.061035
10.412	0.17071	0.01049		10.41	0.1955	-0.30184	10.409	0.05722
10.413	0.16832	0.016689		10.412	0.19598	-0.30565	10.411	0.051022
10.415	0.16642	0.021458		10.413	0.19598	-0.30613	10.413	0.043869
10.417	0.16356	0.023842		10.415	0.19789	-0.30088	10.414	0.039101
10.418	0.16165	0.023365		10.417	0.20075	-0.29278	10.416	0.03767
10.42	0.16069	0.020504		10.418	0.20218	-0.28372	10.417	0.039101
10.422	0.15974	0.017643		10.42	0.2017	-0.27323	10.419	0.042915
10.423	0.15926	0.013351		10.422	0.19884	-0.26274	10.421	0.049591
10.425	0.15736	0.0081062		10.423	0.19503	-0.25558	10.422	0.05579
10.427	0.15593	0.0014305		10.425	0.18883	-0.25511	10.424	0.060558
10.428	0.15354	-0.0052452		10.427	0.18406	-0.25845	10.426	0.061512
10.43	0.15163	-0.010967		10.428	0.1812	-0.26464	10.427	0.061989
10.432	0.1502	-0.014305		10.43	0.18072	-0.26989	10.429	0.060558
10.433	0.15163	-0.012398		10.432	0.18072	-0.27514	10.431	0.058174
10.435	0.1545	-0.0076294		10.433	0.18024	-0.2799	10.432	0.055313
10.437	0.15783	0		10.435	0.1812	-0.2861	10.434	0.051975
10.438	0.16117	0.0076294		10.437	0.18167	-0.29325	10.436	0.048161
10.44	0.1626	0.015259		10.438	0.18406	-0.2985	10.438	0.044823
10.442	0.16308	0.01812		10.44	0.1874	-0.30041	10.439	0.041962
10.443	0.16165	0.015736		10.442	0.19169	-0.29898	10.441	0.040054
10.445	0.16069	0.0095367		10.443	0.19598	-0.29516	10.443	0.039577
10.447	0.15974	0.0033379		10.445	0.19884	-0.28706	10.444	0.041485
10.448	0.15974	-0.0009537		10.447	0.19979	-0.27657	10.446	0.043869
10.45	0.16022	-0.0052452		10.448	0.19789	-0.26464	10.448	0.0453
10.452	0.16069	-0.0081062		10.45	0.19503	-0.25702	10.449	0.045776
10.453	0.16117	-0.010967		10.452	0.19073	-0.25558	10.451	0.045776
10.455	0.16165	-0.011444		10.453	0.1874	-0.25892	10.453	0.0453
10.457	0.16212	-0.013828		10.455	0.18501	-0.26369	10.454	0.044346
10.458	0.16165	-0.016213		10.457	0.18501	-0.26846	10.456	0.043392
10.46	0.16212	-0.016213		10.458	0.18549	-0.27561	10.458	0.042915
10.462	0.16212	-0.014305		10.46	0.18454	-0.28181	10.459	0.042439
10.463	0.16212	-0.011444		10.462	0.18358	-0.28849	10.461	0.041485
10.465	0.16069	-0.0071526		10.463	0.18263	-0.29373	10.462	0.039577
10.467	0.15831	-0.0009537		10.465	0.1812	-0.29898	10.464	0.037193
10.468	0.15593	0.0057221		10.467	0.17977	-0.30041	10.466	0.03624
10.47	0.15354	0.0095367		10.468	0.17881	-0.29707	10.467	0.03624
10.472	0.15259	0.010967		10.47	0.17881	-0.29135	10.469	0.038147
10.473	0.15163	0.0095367		10.472	0.17881	-0.28324	10.471	0.041485
10.475	0.15116	0.0057221		10.473	0.17834	-0.27514	10.472	0.0453
10.477	0.15259	-0.0004768		10.475	0.17786	-0.26751	10.474	0.049114
10.478	0.15497	-0.0081062		10.477	0.17691	-0.2656	10.476	0.051498
10.48	0.15688	-0.016213		10.478	0.175	-0.26989	10.477	0.052452
10.482	0.1564	-0.023842		10.48	0.17357	-0.27752	10.479	0.052452
10.483	0.15545	-0.030994		10.482	0.17357	-0.28467	10.481	0.052452
10.485	0.1545	-0.034332		10.483	0.175	-0.28849	10.483	0.051975
10.487	0.1545	-0.030994		10.485	0.17595	-0.29087	10.484	0.051498
10.488	0.15402	-0.023842		10.487	0.17643	-0.29039	10.486	0.051498
10.49	0.15306	-0.014782		10.488	0.17738	-0.28944	10.488	0.050545
10.492	0.15402	-0.0052452		10.49	0.18024	-0.28849	10.489	0.048637
10.493	0.15593	0.0047684		10.492	0.18311	-0.28801	10.491	0.043392
10.495	0.15688	0.011444		10.493	0.18501	-0.28801	10.493	0.037193
10.497	0.15593	0.013351		10.495	0.18835	-0.28706	10.494	0.031471
10.498	0.15497	0.010014		10.497	0.19312	-0.28563	10.496	0.02718
10.5	0.15545	0.0057221		10.498	0.19693	-0.28038	10.498	0.024796
				10.5	0.19836	-0.2718	10.499	0.024796

[truncated: 14 more sheets: Figure 5D, Figure 6A, Figure 6B, Figure 6C, SF 2, SF 3, SF 5, SF 6 , SF 8, SF 9, SF 10, SF 11, SF 12, SF 13]
